# Supplementary material for: Uncharacterized conserved motifs outside the HD-Zip domain in HD-Zip subfamily I transcription factors; a potential source of functional diversity
Source: BMC Plant Biol. 2011 Mar 3;11:42. doi: 10.1186/1471-2229-11-42 (PMC3060862; doi:10.1186/1471-2229-11-42)
Supplement: Additional file 1 — Sequences used in the analysis. This spreadsheet file contains the sequences of the proteins used in this work, plus additional information. [file 1471-2229-11-42-S1.XLS]

## Sheet: Complete sequences
Protein name	Description	Species	Accession	Observations	Sequence
At_ATHB1	ATHB-1 (ARABIDOPSIS THALIANA HOMEOBOX 1); DNA binding / protein homodimerization/ sequence-specific DNA binding / transcription activator/ transcription factor [Arabidopsis thaliana] sp|Q02283.1|HAT5_ARATH RecName: Full=Homeobox-leucine zipper protein HAT5; AltName: Full=Homeodomain-leucine zipper protein HAT5; Short=HD-ZIP protein 5; AltName: Full=Homeodomain transcription factor ATHB-1; AltName…	Arabidopsis thaliana	NP_186796		MESNSFFFDPSASHGNSMFFLGNLNPVVQGGGARSMMNMEETSKRRPFFSSPEDLYDDDFYDDQLPEKKRRLTTEQVHLLEKSFETENKLEPERKTQLAKKLGLQPRQVAVWFQNRRARWKTKQLERDYDLLKSTYDQLLSNYDSIVMDNDKLRSEVTSLTEKLQGKQETANEPPGQVPEPNQLDPVYINAAAIKTEDRLSSGSVGSAVLDDDAPQLLDSCDSYFPSIVPIQDNSNASDHDNDRSCFADVFVPTTSPSHDHHGESLAFWGWP
At_ATHB12	ATHB-12 (ARABIDOPSIS THALIANA HOMEOBOX 12); transcription activator/ transcription factor [Arabidopsis thaliana] sp|Q9M276.1|ATB12_ARATH RecName: Full=Homeobox-leucine zipper protein ATHB-12; AltName: Full=Homeodomain transcription factor ATHB-12; AltName: Full=HD-ZIP protein ATHB-12 emb|CAB71896.1| homeobox-leucine zipper protein ATHB-12 [Arabidopsis thaliana] gb|AAL24310.1| homeobox-leucine zip…	Arabidopsis thaliana	NP_191748		MEEGDFFNCCFSEISSGMTMNKKKMKKSNNQKRFSEEQIKSLELIFESETRLEPRKKVQVARELGLQPRQVAIWFQNKRARWKTKQLEKEYNTLRANYNNLASQFEIMKKEKQSLVSELQRLNEEMQRPKEEKHHECCGDQGLALSSSTESHNGKSEPEGRLDQGSVLCNDGDYNNNIKTEYFGFEEETDHELMNIVEKADDSCLTSSENWGGFNSDSLLDQSSSNYPNWWEFWS
At_ATHB13	ATHB13; DNA binding / sequence-specific DNA binding / transcription factor [Arabidopsis thaliana] sp|Q8LC03.2|ATB13_ARATH RecName: Full=Homeobox-leucine zipper protein ATHB-13; AltName: Full=Homeodomain transcription factor ATHB-13; AltName: Full=HD-ZIP protein ATHB-13 gb|AAF20996.1|AF208044_1 homeodomain leucine-zipper protein ATHB13 [Arabidopsis thaliana] gb|AAG52541.1|AC013289_8 homeobox gene …	Arabidopsis thaliana	NP_177136		MSCNNGMSFFPSNFMIQTSYEDDHPHQSPSLAPLLPSCSLPQDLHGFASFLGKRSPMEGCCDLETGNNMNGEEDYSDDGSQMGEKKRRLNMEQVKTLEKNFELGNKLEPERKMQLARALGLQPRQIAIWFQNRRARWKTKQLEKDYDTLKRQFDTLKAENDLLQTHNQKLQAEIMGLKNREQTESINLNKETEGSCSNRSDNSSDNLRLDISTAPPSNDSTLTGGHPPPPQTVGRHFFPPSPATATTTTTTMQFFQNSSSGQSMVKEENSISNMFCAMDDHSGFWPWLDQQQYN
At_ATHB16	ATHB16 (ARABIDOPSIS THALIANA HOMEOBOX PROTEIN 16); sequence-specific DNA binding / transcription activator/ transcription factor [Arabidopsis thaliana] sp|Q940J1.2|ATB16_ARATH RecName: Full=Homeobox-leucine zipper protein ATHB-16; AltName: Full=Homeodomain transcription factor ATHB-16; AltName: Full=HD-ZIP protein ATHB-16 gb|AAD46064.1|AF076641_1 homeodomain leucine-zipper protein ATHB16 [Arabido…	Arabidopsis thaliana	NP_195716		MKRLSSSDSMCGLISTSTDEQSPRGYGSNYQSMLEGYDEDATLIEEYSGNHHHMGLSEKKRRLKVDQVKALEKNFELENKLEPERKTKLAQELGLQPRQVAVWFQNRRARWKTKQLEKDYGVLKGQYDSLRHNFDSLRRDNDSLLQEISKIKAKVNGEEDNNNNKAITEGVKEEEVHKTDSIPSSPLQFLEHSSGFNYRRSFTDLRDLLPNSTVVEAGSSDSCDSSAVLNDETSSDNGRLTPPVTVTGGSFLQFVKTEQTEDHEDFLSGEEACGFFSDEQPPSLHWYSASDHWT
At_ATHB20	ATHB20 (ARABIDOPSIS THALIANA HOMEOBOX PROTEIN 20); DNA binding / transcription factor [Arabidopsis thaliana] sp|Q8LAT0.2|ATB20_ARATH RecName: Full=Homeobox-leucine zipper protein ATHB-20; AltName: Full=Homeodomain transcription factor ATHB-20; AltName: Full=HD-ZIP protein ATHB-20 gb|AAF26152.1|AC008261_9 putative homeobox-leucine zipper protein HAT7 [Arabidopsis thaliana] dbj|BAF00780.1| putative…	Arabidopsis thaliana	NP_186771		MYVFDPTTEAGLRLEMAFPQHGFMFQQLHEDNSQDQLPSCPPHLFNGGGNYMMNRSMSLMNVQEDHNQTLDEENLSDDGAHTMLGEKKKRLQLEQVKALEKSFELGNKLEPERKIQLAKALGMQPRQIAIWFQNRRARWKTRQLERDYDSLKKQFESLKSDNASLLAYNKKLLAEVMALKNKECNEGNIVKREAEASWSNNGSTENSSDINLEMPRETITTHVNTIKDLFPSSIRSSAHDDDHHQNHEIVQEESLCNMFNGIDETTPAGYWAWSDPNHNHHHHQFN
At_ATHB21	HB-2 (HOMEOBOX-2); DNA binding / transcription factor [Arabidopsis thaliana] sp|Q9ZU70.1|ATB21_ARATH RecName: Full=Homeobox-leucine zipper protein ATHB-21; AltName: Full=Homeodomain transcription factor ATHB-21; AltName: Full=HD-ZIP protein ATHB-21 gb|AAD12212.1| putative homeodomain transcription factor [Arabidopsis thaliana] gb|ACB88824.1| At2g18550 [Arabidopsis thaliana] dbj|BAH30391.1| hypoth…	Arabidopsis thaliana	NP_179445		MNNQNVDDHNLLLISQLYPNVYTPLVPQQGGEAKPTRRRKRKSKSVVVAEEGENEGNGWFRKRKLSDEQVRMLEISFEDDHKLESERKDRLASELGLDPRQVAVWFQNRRARWKNKRVEDEYTKLKNAYETTVVEKCRLDSEVIHLKEQLYEAEREIQRLAKRVEGTLSNSPISSSVTIEANHTTPFFGDYDIGFDGEADENLLYSPDYIDGLDWMSQFM
At_ATHB22	ATHB22 (ARABIDOPSIS THALIANA HOMEOBOX PROTEIN 22); DNA binding / transcription factor [Arabidopsis thaliana] sp|Q4PSR7.1|ATB22_ARATH RecName: Full=Homeobox-leucine zipper protein ATHB-22; AltName: Full=Homeodomain transcription factor ATHB-22; AltName: Full=HD-ZIP protein ATHB-22 gb|AAY78719.1| homeobox-leucine zipper family protein [Arabidopsis thaliana]	Arabidopsis thaliana	NP_850266		MEYWSSSFIDGASSSSFISPFYNFDHFSGNQDNRCLGTMMGAQQDILHVPLAMVESGYGEESNSFNGQEKKKKKMTSEQLKFLERSFQEEIKLNPDRKMKLNPDRKMKLSKELGLQPRQIAVWFQNRKARWKNKQLEHLYESLRQEFDIVSREKELLQEELIQLKSMIREDSSCKKKQTWEKACS
At_AtHB23	AtHB23 (ARABIDOPSIS THALIANA HOMEOBOX PROTEIN 23); DNA binding / transcription factor [Arabidopsis thaliana] sp|Q8LFD3.1|ATB23_ARATH RecName: Full=Homeobox-leucine zipper protein ATHB-23; AltName: Full=Homeodomain transcription factor ATHB-23; AltName: Full=HD-ZIP protein ATHB-23 gb|AAM61475.1| putative DNA-binding protein [Arabidopsis thaliana] gb|AAP88361.1| At1g26960 [Arabidopsis thaliana] dbj…	Arabidopsis thaliana	NP_564268		MSCNNNGLAFFPENFSLQNHHQEEEDHPQLLQDFHGFLGKRSPMNNVQGFCNLDMNGDEEYSDDGSKMGEKKRRLNMEQLKALEKDFELGNKLESDRKLELARALGLQPRQIAIWFQNRRARSKTKQLEKDYDMLKRQFESLRDENEVLQTQNQKLQAQVMALKSREPIESINLNKETEGSCSDRSENISGDIRPPEIDSQFALGHPPTTTTMQFFQNSSSEQRMVKEENSISNMFCGIDDQSGFWPWLDQQQYN
At_ATHB3	ATHB-3 (ARABIDOPSIS THALIANA HOMEOBOX 3); DNA binding / sequence-specific DNA binding / transcription factor [Arabidopsis thaliana] sp|Q00466.4|HAT7_ARATH RecName: Full=Homeobox-leucine zipper protein HAT7; AltName: Full=Homeodomain-leucine zipper protein HAT7; Short=HD-ZIP protein 7; AltName: Full=Homeodomain transcription factor ATHB-3; AltName: Full=HD-ZIP protein ATHB-3 dbj|BAF01227.1| homeob…	Arabidopsis thaliana	NP_568309		MYMYEEERNNINNNQEGLRLEMAFPQHGFMFQQLHEDNAHHLPSPTSLPSCPPHLFYGGGGNYMMNRSMSFTGVSDHHHLTQKSPTTTNNMNDQDQVGEEDNLSDDGSHMMLGEKKKRLNLEQVRALEKSFELGNKLEPERKMQLAKALGLQPRQIAIWFQNRRARWKTKQLERDYDSLKKQFDVLKSDNDSLLAHNKKLHAELVALKKHDRKESAKIKREFAEASWSNNGSTENNHNNNSSDANHVSMIKDLFPSSIRSATATTTSTHIDHQIVQDQDQGFCNMFNGIDETTSASYWAWPDQQQQHHNHHQFN
At_ATHB40	ATHB40 (ARABIDOPSIS THALIANA HOMEOBOX PROTEIN 40); DNA binding / transcription factor [Arabidopsis thaliana]	Arabidopsis thaliana	NP_195392		MNYTVDDQNMAFISQLYPDVYTQIVQPGEVKQPKRRRKKTKGSVASADGGNGLFRKRKLTDEQVNMLEMSFGDEHKLESERKDRLAAELGLDPRQVAVWFQNRRARWKNKRLEEEYNKLKNSHDNVVVDKCRLESEVIQLKEQLYDAEREIQRLAERVEGGSSNSPISSSVSVEANETPFFGDYKVGDDGDDYDHLFYPVPENSYIDEAEWMSLYI
At_ATHB5	ATHB5 (ARABIDOPSIS THALIANA HOMEOBOX PROTEIN 5); protein homodimerization/ sequence-specific DNA binding / transcription activator/ transcription factor [Arabidopsis thaliana] sp|P46667.1|ATHB5_ARATH RecName: Full=Homeobox-leucine zipper protein ATHB-5; AltName: Full=Homeodomain transcription factor ATHB-5; AltName: Full=HD-ZIP protein ATHB-5 gb|AAG40406.1|AF325054_1 AT5g65310 [Arabidopsis thalia…	Arabidopsis thaliana	NP_201334		MKRSRGSSDSLSGFLPIRHSTTDKQISPRPTTTGFLYSGAGDYSQMFDALEDDGSLEDLGGVGHASSTAAEKKRRLGVEQVKALEKNFEIDNKLEPERKVKLAQELGLQPRQVAIWFQNRRARWKTKQLERDYGVLKSNFDALKRNRDSLQRDNDSLLGQIKELKAKLNVEGVKGIEENGALKAVEANQSVMANNEVLELSHRSPSPPPHIPTDAPTSELAFEMFSIFPRTENFRDDPADSSDSSAVLNEEYSPNTVEAAGAVAATTVEMSTMGCFSQFVKMEEHEDLFSGEEACKLFADNEQWYCSDQWNS
At_ATHB51	HB51; DNA binding / sequence-specific DNA binding / transcription factor [Arabidopsis thaliana]	Arabidopsis thaliana	NP_195999		MEWSTTSNVENVRVAFMPPPWPESSSFNSLHSFNFDPYAGNSYTPGDTQTGPVISVPESEKIMNAYRFPNNNNEMIKKKRLTSGQLASLERSFQEEIKLDSDRKVKLSRELGLQPRQIAVWFQNRRARWKAKQLEQLYDSLRQEYDVVSREKQMLHDEVKKLRALLRDQGLIKKQISAGTIKVSGEEDTVEISSVVVAHPRTENMNANQITGGNQVYGQYNNPMLVASSGWPSYP
At_ATHB52	ATHB52 (ARABIDOPSIS THALIANA HOMEOBOX PROTEIN 52); transcription factor [Arabidopsis thaliana] sp|Q9FN29.1|ATB52_ARATH RecName: Full=Homeobox-leucine zipper protein ATHB-52; AltName: Full=Homeodomain transcription factor ATHB-52; AltName: Full=HD-ZIP protein ATHB-52 dbj|BAB10728.1| unnamed protein product [Arabidopsis thaliana] gb|AAV31157.1| At5g53980 [Arabidopsis thaliana] gb|AAX49369.1| At5g53…	Arabidopsis thaliana	NP_200209		MENSQSQGKNKKKRLTQDQVRQLEKCFTMNKKLEPDLKLQLSNQLGLPQRQVAVWFQNKRARFKTQSLEVQHCTLQSKHEAALSDKAKLEHQVQFLQDELKRARNQLALFTNQDSPVDNSNLGSCDEDHDDQVVVFDELYACFVSNGHGSSSTSWV
At_ATHB53	HB53; DNA binding / transcription factor [Arabidopsis thaliana] sp|Q9LVR0.1|ATB53_ARATH RecName: Full=Homeobox-leucine zipper protein ATHB-53; AltName: Full=Homeodomain transcription factor ATHB-53; AltName: Full=HD-ZIP protein ATHB-53 dbj|BAA97276.1| homeodomain transcription factor-like [Arabidopsis thaliana] gb|AAV85903.1| homeodomain protein [Arabidopsis thaliana] gb|ABD60730.1| At5g66700 [Ar…	Arabidopsis thaliana	NP_201471		MDHGRLMDDQMMLGSQVYPYTTQPQNSHCIIVNQIDGGEESKPVKRRRKRRSKGSSATNEEDVAEIGGMLRKRKLTDEQVNMLEYSFGNEHKLESGRKEKIAGELGLDPRQVAVWFQNRRARWKNKKLEEEYAKLKNHHDNVVLGQCQLESQILKLTEQLSEAQSEIRKLSERLEEMPTNSSSSSLSVEANNAPTDFELAPETNYNIPFYMLDNNYLQSMEYWDGLYV
At_ATHB54	ATHB54 (ARABIDOPSIS THALIANA HOMEOBOX PROTEIN 54); nucleic acid binding / transcription factor [Arabidopsis thaliana] sp|Q9LFY2.1|ATB54_ARATH RecName: Full=Homeobox-leucine zipper protein ATHB-54; AltName: Full=Homeodomain transcription factor ATHB-54; AltName: Full=HD-ZIP protein ATHB-54 gb|AAF79854.1|AC000348_7 T7N9.11 [Arabidopsis thaliana]	Arabidopsis thaliana	NP_174025		MENSDTDSEVFFWFQNQNQNHSHKFPSSCFPPSSHSAFYGSSSMINTETATMDEEDVCESYMMREITKKRKLTPIQLRLLEESFEEEKRLEPDRKLWLAEKLGLQPSQVAVWFQNRRARYKTKQLEHDCDSLKASYAKLKTDWDILFVQNQTLKSKVQFLNRLTSHYFQESVQNFDDTFKQVDLLKEKLKMQENLETQSIERKRLGEEGSSVKSDNTQYSEEEGLENQYSFPELAVLGFYYDPTLTASNLRQEPLKVTCADQMTQIQISDVTEPASSAHKKIEVTQRSSSMSRKRDKPYTNRHTPARISKRRRPWAPSSSEHDEIIDKPITKPPPPPALVVMGLPANCSVLELKSRFEIYGSISRIRIHKDGIGSVSYRTAESAEAAIAGSHEPSFGIS…
At_ATHB6	ATHB6; DNA binding / protein binding / sequence-specific DNA binding / transcription activator/ transcription factor [Arabidopsis thaliana] sp|P46668.1|ATHB6_ARATH RecName: Full=Homeobox-leucine zipper protein ATHB-6; AltName: Full=Homeodomain transcription factor ATHB-6; AltName: Full=HD-ZIP protein ATHB-6 emb|CAA47427.1| Athb-6 [Arabidopsis thaliana] gb|AAL31198.1| At2g22430/F14M13.17 [Arabidop…	Arabidopsis thaliana	NP_565536		MMKRLSSSDSVGGLISLCPTTSTDEQSPRRYGGREFQSMLEGYEEEEEAIVEERGHVGLSEKKRRLSINQVKALEKNFELENKLEPERKVKLAQELGLQPRQVAVWFQNRRARWKTKQLEKDYGVLKTQYDSLRHNFDSLRRDNESLLQEISKLKTKLNGGGGEEEEEENNAAVTTESDISVKEEEVSLPEKITEAPSSPPQFLEHSDGLNYRSFTDLRDLLPLKAAASSFAAAAGSSDSSDSSALLNEESSSNVTVAAPVTVPGGNFFQFVKMEQTEDHEDFLSGEEACEFFSDEQPPSLHWYSTVDHWN
At_ATHB7	ATHB-7 (ARABIDOPSIS THALIANA HOMEOBOX 7); transcription activator/ transcription factor [Arabidopsis thaliana] sp|P46897.2|ATHB7_ARATH RecName: Full=Homeobox-leucine zipper protein ATHB-7; AltName: Full=Homeodomain transcription factor ATHB-7; AltName: Full=HD-ZIP protein ATHB-7 gb|AAC69925.1| homeodomain transcription factor (ATHB-7) [Arabidopsis thaliana] gb|AAK76500.1| putative homeodomain tra…	Arabidopsis thaliana	NP_182191		MTEGGEYSPAMMSAEPFLTMKKMKKSNHNKNNQRRFSDEQIKSLEMMFESETRLEPRKKVQLARELGLQPRQVAIWFQNKRARWKSKQLETEYNILRQNYDNLASQFESLKKEKQALVSELQRLKEATQKKTQEEERQCSGDQAVVALSSTHHESENEENRRRKPEEVRPEMEMKDDKGHHGVMCDHHDYEDDDNGYSNNIKREYFGGFEEEPDHLMNIVEPADSCLTSSDDWRGFKSDTTTLLDQSSNNYPWRDFWS
Bn-AAR0493	homeodomain-leucine zipper protein [Brassica napus]	Brassica napus	AAR04932		MMKRLSSSDSVGGLISLCPTTSTDQPSPRRYGREFQSMLEGYEEEEEEAITEERGQTGLAEKKRRLSINQVKALEKNFELENKLEPERKVKLAQELGLQPRQVAVWFQNRRARWKTKQLEKDYGVLKTQYDSLRHNFDSLRRDNESLLQEIGKLKAKLNGEEEVEEDDEDEENNAVTMESDVSVKEEEVSLPEELTDPPSSPPQLLEHSDSFNYRSFTDLRDLLPLKAAASSVAAAGSSDSSDSSAVLNEESSSNVTAAPATVPRGSFLQFVKMEQTEDHDDFLSGEEACGFFSDEQPPSLHWYSTVDQWN
Brs-hb-6	hb-6-like protein [Brassica rapa subsp. pekinensis]	Brassica rapa subsp. pekinensis	AAF73482		MMKRLSSSDSVGGLISLCPTTSTDQPSPRRYGREFQSMLEGYEEEEEEAVTEERGQTGLAEKKRRLSINQVKALEKNFELENKLEPERKVKLALELGLQPRQVAVWFQNRRARWKTKQLEKDYGVLKTQYDSLRHNFDSLRRDNESLLQEIGKLKAKLNGEEEVEKMMKMENNAVTMECDVSVKEEEVSLPEELTDPPSSPPQALEHSDSFNYRSFTDLRDLLSLKAAASSVAAAGSSDSSDSRAVLNEESSSNVTAGPVTVPQGGFLQFVKMEQTEDHDDFLSGEEACGFFSEEQPPSLHWYSTVDQWN
Cp-CPHB-4	homeodomain leucine zipper protein CPHB-4 [Craterostigma plantagineum]	Craterostigma plantagineum	AAL57494		MKTQNTSETLGALISICPNTTDEERVSNVETSAMFGLDDECFASEKKRRLSNEQVKALEKYFEVENKLEPERKVKLAQELGLQPRQVAVWFQNRRARSKTKNLERDYGVLKSNYNALKHDFETLKRDNESLLKEIHELKSKLNEDDDSKSVEEEPFVEALELDANSDDVEPDSNQLFGSSDSDSSAILNEDNNNSRSSFLDDHRRKLSKIHGGSSPPSSAKIASEKNGSDESCKRAAAYKPQFVKIEEQHNLFREEDESCTTTFFSDEQAPTLNWYTPDEWN
Cp-CPHB-6	homeodomain leucine zipper protein CPHB-6 [Craterostigma plantagineum]	Craterostigma plantagineum	AAL57496		MNMEPICGAYDEDDDFLIKNEDDDDPLWLSPQDSSSPTSFHCLQGGSSSSSSMANLPLLPKAGKVRISSGDISSAAAAKKIRRLSADQVRYLEKTFDQDNKLEPERKAKLAKDLGLQPRQVAIWFQNRRARYKTKLLQKDCDVLKSSYDRLKRDYDALFSQNEKLKIEIDSLMGKLQGKEKGRDQLIMKENLEPLGGEDDVKKQSKTSSAKSDVVDCSDSSPRHGDSSHDVFEAAAADAISDYYYGEEEDNDESLGKSSLLLQASSSCFPKIEVGDDDESSCYEENDYYCLQPNSCSNLLGFPVQDHGTWFWQV
Cp-CPHB-7	homeodomain leucine zipper protein CPHB-7 [Craterostigma plantagineum] gb|ABA39174.1| HDZip transcription factor HB-7 [Craterostigma plantagineum]	Craterostigma plantagineum	AAL57497		MDSCSVYGDDHPHLKNALLKNEASEDLDSLWPHDSSNPSFHGSASPAMVNFEDVRGEDSPSPQKPIFPKIGNNAGKTRNSEELILDAFSSQKKRRLSSDQVRFLDKSFEVDNKLEPERKVQLAKELGLQPRQVAIWFQNRRARYKTKLLEKDYDALKSNYDRLKEDFDALYSENEKLKTEVNTLAEKLLGKADHGDHRPIKEEPPFDDDVNKQTKASSAKSDVLDYSDADGGNQRSPTMLELEHGDSSHVVGAISDYEDDDSLGRSLLLEAGNCLTKIEESFYDDLQPNSNCNLGFPVQNNHGTWFWQV
Cr-ABL6311	DNA-binding protein [Catharanthus roseus]	Catharanthus roseus	ABL63116		ASFLGKRSMSFSGVDICDQDGVGGGGGHGGEDDLSDDGSQLGEKKRRLNMEQVKTLEKNFELGNKLEPERKMQLARALGLQPRQIAIWFQNRRARWKTKQLEKDYDILKRQFEAIKAENDALQAQNQKLHAEIMALKNREPTESINLNKETEGSCSNRSENSSDNIKLDISRTTPAIDSHPQTSRPFFPSSLIRPNTAQQLFQTTSSSSRPPPADHHHLIQCQNNNNNNPTATVKEESSLCNMFCTIDDQTGFWPWLEQHHFN
Cr-ABL631B	DNA-binding protein [Catharanthus roseus]	Catharanthus roseus	ABL63115		MVNFSEAEGENSRKREKSFFPQEEENSGNENFDGYFHHPEKKRRLTADQVQFLEKSFEVENKLEPERKVQLAKELGLQPRQVAIWFQNRRARYKTKQLEKEYDSLKSSFDKLNADYDSLFKENEKLKNEVKLLTEKLLMREKEKGKSKTCDSLCGFDIEPDEKQLASNSAVCLPGIKQEDAASSAKSDVFDSDSPHCTDGNHSSNVFEAELSDFSQDEDDNLSISLLQPSYVFQNLKMNAMMNCSRIRVIWGFPLKIKLVGSGVTDDHDSLCCRISRDYFLM
Cr-CRHB11	CRHB11 [Ceratopteris richardii]	Ceratopteris richardii	BAA34245		NQGHRKHPSKDVTKDIGDGDELMCGVEKKRRLTAEQVNFLETSFSMDLKLEPERKAHLAKQLGIQPRQVAIWFQNRRARWKNQQIEQDYESLKASYEAVVEEKERLLKEHDLALEANKRLQAEVCFKHAMSLLWSGYEESHVNIYSMTDSITNAYFHCLTRRHSSLILLHFSSQHTLIGFGGICDAWSPTFRYI
Cr-CRHB4	CRHB4 [Ceratopteris richardii]	Ceratopteris richardii	BAA34238		MLNYSFDXVKXISSSDLIXPAGNYYQHVTFNEQGDLADDDGICYDIINSTGEKKRGLTVDQVKYLEMNFTMDFKLEPERKALIAKELGLRPRQVAIWFQNRRARWKNKQLEQDYETLKSSYEALLQENEDMVKRNKALDEENKLLQAEIARLTGISGNVDVPVDIDAKVASPDLDSDSDLESTVKGEKQQNLKSEIGIPAKLDAQSEILESLTLSCLKSQEAIVAFVEQPIGANDSVVACAL
Cr-CRHB6	CRHB6 [Ceratopteris richardii]	Ceratopteris richardii	BAA34240		MAWSVSVGSTSIPQDEDETKQSVITSGISKTKGHNQGHRKHPSKDVTKDIGDGDELMCGVEKKRRLTAEQVNFLETSFSMDLKLEPERKAHLAKQLGIQPRQVAIWFQNRRARWKNQQIEQDYESLKASYEAVVEEKERLLKEHDLALEANKRLQAEIARLTRSLQSYDRNGMSEPKGGTAEQWQIRGNVNQ
Dc-05622.1	DNA-binding protein [Daucus carota]	Daucus carota	BAA05622		MEIDKVYEDADDVLLSSERPPPSSEFLDSFWISKSSPSFQENSASGTTTMVHLQNSPPENGRLGGFLPSLEKEENGIEDYDPCLHPPEKKRRLTVDQVKYLEKSFEVENKLEPDRKVQLAKDLGLQPRQVAIWFQNRRARYKTKQLEKDYDSLKECYDKLRDDHDRLSKENEKLRLEVILDYKSLQFCSCFIQILLDCQCACDYTV
Dc-05623.1	DNA-binding protein [Daucus carota]	Daucus carota	BAA05623		MSTCTREMDFFPANFMIQNHQHQEQEEQVHQFPHIQNHMLPPQDFHGTIGSFLGKSSMTYSRVDQHLHEESNVNGDHVDDLSDADDEDGSGALGSGGSKKRRLNIMQLKTLEKSFELGNKLEPERKLELSRALGLQPRQIAIWFQNRRARWKTKQLEKDYDLLKSQFDSLKAENDSLQSRNKALHAQILALKNREPTDSINLNKETEGSSSNNRSTENSYEIKPDFSRTPPAIDSYPQKITSIPFFPPNTSNFIRLQQPALHLSRPSDHHHHQPVKEEDFCNMLDDQTAFWPWLEQQQPFN
Dc-05624.1	DNA-binding protein [Daucus carota]	Daucus carota	BAA05624		MVSFQDAKRKNPYDGFFMRSYDEEEIGDEEYDEYFQQPEKKRRLKADQIQFLEKSFETDNKLEPERKVQLAKELGLQPRQVAIWFQNRRARWKTKTLEKDYDVLQNSYNSLKADYDNLLAEKEKLKAEVLDLTDKLLLKEDKGSKTVVFDKQKVSAAFQQERVSNDISVGEVLSNSVMDCKQEDHNSVKSDAVDSDSPHYSDEVYSSFMEPVDRSYVFEPAQSDISQDEEDDMGNNLFLPSYHVFSKTEDGSYSDQPSNSSYFGFPVEDHTFGFWGTEL
Dc-05625.1	DNA-binding protein [Daucus carota]	Daucus carota	BAA05625		MDFFPANFMLHHHQEQDHRRNHIQNPASQFIDSSQNLLPPQDFHGTIGSFLGKRSMSFSGGDHHQQQLNEESNIHGDHVDDLSDPEDDDGSGTVGSGGSKKRRLNMEQVRTLEKSFEMGNKLEPDRKLELARALGLQPRQIAIWFQNRRARWKTKQLEKDYDLLKSQFDAVKAENDSLQSHNQKLHAQIMALKNGEPTESINLNKETEGSSSNRSTENSSEIKPDFSRTSPAIDSHPHKLTSIPLFPPPNNNNKSSFFRLQQPAAFHMSRPSDHPHQQSVKEEHFCNMFTGVEDQTAFWPWLEQQPFN
Gh-ABO4774	homeobox protein [Gossypium hirsutum]	Gossypium hirsutum	ABO47743		MAFPPHAFMFQPHEDHHNDHLPSPTSLNFLPSCPPQLFHGGGAPFMMKRSVSFSGVDKSEEVHGDDELSDDGSHLGEKKKRLNLEQVKALEKSFELGNKLEPERKVQLAKALGLQPRQIAIWFQNRRARWKTKQLEKDYDALKKQFEALKADNDALQAQNKKLNAELLALKTKDSNETSCIKKENDCSWSYGSDKNSCDVNLDISRTPLTSSSKHLFPPSVRPTSMTQLLQGSSRPDLQCVKLDQVVQEESFCNMFNGVDEQQAFWPWSEQQSFH
Gm-184277-	homeodomain-leucine zipper protein 56 [Glycine max]	Glycine max	AAF01764		MLEGLDEEGCVEEPGHHSEKKRRLSVDQVKALEKNFEVENKLEPDRKLKLAQELGLQPRQVAVWFQNRRARWKTKQLERDYGVLKANYESLKLNYDTLQQDHEALLKEIKELKSRLVQEENNNNTESDVSVKEEMLTTTLCETAIPGSDTKELSYECFNKSDEVGGGSSVFHVDFKDGSSDSDSSAILNEENNNHSPNNNAAISSCGVLQSHGLLLSPSSSSMNNCFQFQKQYQTTTTQYVKMEEHNFLSADEACNFFSDEQAPTLQWYCSEEWS
Gm-184278-	homeodomain-leucine zipper protein 57 [Glycine max]	Glycine max	AAF01765		MTDRPFFQALEKEENCDEDYEGCFHQPGKKRRLTSEQVQFLERNFEVENKLEPERKVQLAKELGLQPRQVAIWFQNRRARFKTKQLEKDYGVLKASYDRLKSDYESLVQENDKLKAEVNSLESKLILRDKEKEENSDDKSSPDDAVNSSSPHNNKEPMDLLIISKNATTTTTSENGTKVLSPLPLPIMVTCCKQEDANSAKSDVLDSDSPHCTSFVEPADSSHAFEPEDHSEDFSQDEEDNLSENLLMTFPSSCCLPKVEEHCYDGPPENSCNFGFQVEDQTFCFWPY
Gm-AAX9867	HDZip I protein [Glycine max]	Glycine max	AAX98670		MDEYFHQPEKKRRLSVEQVKFLEKSFDEENKLEPERMIWLAKELGLQPRQVAIWFQNRRARWKTKQMEKDYDSLQTSYNDLKANYDNLLREKDKLKAEVARLTEKVLGREKNESHLEQAETNGLQEPLHKSLVDSASEGEGSKVTFEACKQEDISSAKSDIFDSSESPQYTDGVHSALLETGDSSYVFEPDRSDVSQDEEDNLSKTLLPHYIFPKLEDVDYSDPPHGSCNFGIPEEDQAIWSWPY
Gm-ACU1808	unknown [Glycine max]	Glycine max	ACU18084		MESGRIFFGASASSGNNMLFLGNTELAFRGRSIMSMEEASKRRPFFTSPDELYDEEYYEKQSPEKKHRLSSEQVHLLEKSFEEENKLEPERKTQLAKKLGLQPRQVAVWFQNRRARWKTKQLERDYDVLKSSYDTLLSSYDSIMKENEKLKSEVVSLNEKLQVQAKEVPEEPLCDKKVDPIPVDEDMAPIFGTRVEDHLSSGSVGSAVVDEGSPQVVVDSVDSYILADNYGGCVGPVERVQSEEEDGSDDGRSYLDVFVVSETEHQNHEEGETLGWWTNMYYVG
Gm-ACU1869	unknown [Glycine max]	Glycine max	ACU18697		MAFFPANFMLQTPHQDDHQPPPSLNSIITSCAPQEYHGGASFLGKRSMSFSGIELGEEANAEEDLSDDGSQAGEKKRRLNMEQVKTLEKSFELGNKLEPERKMQLARALGLQPRQIAIWFQNRRARWKTKQLEKDYDLLKRQYDAIKADNDALQAQNQKLQTEILALKNREPTESINLNKETEGSSSNRSENSSEIKLDISRTPAIDSPLSTQQSNSRTLFPSSARPTGVAQLFQTTPRPEIQCQKIDHMVKEESLSNMFCGIDDQSGLWSWLEQQHFN
Gm-ACU1987	unknown [Glycine max]	Glycine max	ACU19873		MKGLEKSFELGNKLEPERKMQLAKALGLQPRQISIWFQDRRARWKTKQLEKEYEVLKKLFEAVKADNDSLKAQNQKLHAELQTLKSRDCSETGTVISLKKETEGSWSNGSNNSSEINLDLSRTPVMNSPVSSSLNGKTLLPTSLKPTSITQLLQCSSRSDLQDESFCNMFHNIDEQQNFWPWPDHQQHQFH
Gm-ACU198B	unknown [Glycine max]	Glycine max	ACU19872		MGDFIFSFKTQQQEHHAHHQRAKHNNNKKRLTEDQVAILEKCFSSNMKLEPEQKFHLANQLGLPPRQVAIWYQNKRARWKTQRLEVDYGVLQARLENVVAEKKQLEKDVERLKAELKKAQEMLLITNSVKGGDHNNNNACEFSTSFEEGGSSGVVLDDATYHHHHECWQSGGEVMQVEELYTYFVGANYGTACMRKG
Gm-ACU2089	unknown [Glycine max]	Glycine max	ACU20897		MAFFPANFMLQTPHHDDHHHQPPPSLTSILPTCAPQEYHGGATFLGKRSMSFSSGIEHGEEVNAEEDLSDDGSQAGEKKRRLNMEQVKTLEKSFELGNKLEPERKMQLARALGLQPRQIAIWFQNRRARWKTKQLEKDYDVLKRQYEAVKSDNDALQAQNQKLQAEILALKSREPTESINLNKETEGSCSNRSENSSDIKLDISRTPAIDSPHSTHQQSRPLFPPSSARPAGVAQLFQTSSRPDLPSCQKIDQMVKEESLSNMFCGMDDQSGFWPRLEQQHFN
Gm-ACU2100	unknown [Glycine max]	Glycine max	ACU21007		MAFFPTNFMLQTPHQDDHQPPPSLNSIITSCAPQEYHGGGASFLGKRSMSFSGIELGEEANAEEDSDDGSQAGEKKRRLNMEQVKTLEKSFELGNKLEPERKMQLARAFGLQPRQIAIWFQNRRARWKTKQLEKDYDLLKRQYEAIKADNDALQFQNQKLQTEILALKSREPTESINLNKETEGSSSNRSENSSEIKLDISRTPAIDSPLSTQQNNNNRTLFPSSARPTGVAQLFQTTPRPEIQCQKIDHMVKEESLSNMFCAIDDQSGLWPWLEQQHFN
Gm-ACU2401	unknown [Glycine max]	Glycine max	ACU24015		MWHKTCNEMAFFPANFMLQTPHHDDHHHHQPPPSLTSILPTCAPQEYHGGVTILGKRSMSFSSGIEHGEEANNAEEDLSDDGSQAGEKKRRLNMEQVKTLEKSFELGNKLEPERKMQLARALGLQPRQIAIWFQNRRARWKTKQLEKDYDVLKRQYEAVKSDNDALQAQNQKLQAEILALKSREPTESINLNKETEGSCSNRSENSSDIKLDISRTPAIDSPHFTHQQQPSRPFFPPFSVRPAGVVQLFQTSSRPELASCQKIDQMVKEESLSNMFCGMDDQSGFWPWLEQQHFN
Gm-ACU2443	unknown [Glycine max]	Glycine max	ACU24436		MEYTYSAGVEAETHTSSSTTPSRSKKRNNNTRRFSDEQIKSLETMFESESRLEPRKKLQLARELGLQPRQVAIWFQNKRARWKSKQLERDYGILQSNYNSLASRFEALKKENQTLLIQLQKLNHLMQKPMEPGQRCTQVEAANSMDSESENGGTMKCEAEGKPSPSMEISE
Ha_HAHB1	HAHB-1 [Helianthus annuus]	Helianthus annuus	AAA63765	Manually added	MTCTGMAFFSSNFMLQSSQEDDHHAPTSLSPILPPCSTTTQDFSGAAFLGKRSMSSYSGLNNNNMDGCDQEGNMNGEDELSDDGSQLLAGEKKRRLNMEQVKTLERNFELGNKLEPERKMQLARALGLQPRQIAIWFQNRRARWKTKQLEKDYDALKRQFEAVKAENDSLQSQNHKLHAEIMALKNREPAELINLNIKETEGSCSNRSENSSEIKLDISRTPATDSPLSSHHQHQHQPIPNLFPSSNIDRPNSNNIVAHQLFHNSSSRPADHQLHCHKLDQSNAIKEECFSTMFVGMDDQSGFWPWLEQPQFN
Ha_HAHB11	HAHB-11 [Helianthus annuus]	Helianthus annuus			MAENSSSSIERKKSKKHNNRRFSDEQIKSLESVFKRENKLEPRKKVEMARELGLHPRQVAIWFQNRRARWKSKQVEQDYYNLKADYDTLAHRFESLKKEKHALLHQVSQLKELDSGSENGGELKNGNSSSGPLEYMQGDKLVSEEEEEERHENLDMASLFDQSCSNWWDIWSSNS
Ha_HAHB4	homeobox-leucine zipper protein HAHB-4 [Helianthus annuus]	Helianthus annuus	AAA63768		MSLQQVPTTETTTRKNRNEGRKRFTDKQISFLEYMFETQSRPELRMKHQLAHKLGLHPRQVAIWFQNKRARSKSRQIEQEYNALKHNYETLASKSESLKKENQALLNQLEVLRNVAEKHQEKTSSSGSGEESDDRFTNSPDVMFGQEMNVPFCDGFAYFEEGNSLLEIEEQLPDPQKWWEF
Lj-BAG5005	transcription factor Homeobox [Lotus japonicus]	Lotus japonicus	BAG50054		MESGRLYFDNNRGNNMNTFFLGNADLGFRGRSMMSMEEGSKRRPFFSSPDELYDEEYYEEQSPEKKRRLTSEQVNLLEKSFEEENKLEPERKTQLAKKLGLQPRQVAVWFQNRRARWKTKQLERDYDVLKSSYDSLLATYDTIAKENEKLKSEVVSLNEKLQVQATEMPGEPPSDKKADPLPVDMVQIFSMKVEDHMSSGSVGSAVVDEGSPQLVVDSVDSYFPADNYVECVVAPAAERVQSEEEDGSDDGRSYLDVFVISETEQQNHENGEGLNWWGNMYYVA
Mt_MTHB1	HB1 [Medicago truncatula]	Medicago truncatula	HD1374		MEYSQYSSYSAEAGEEETYTTSSISSMRKKKNKNTKRFTDEQIKSLETMFETETRLEPRKKLQLARELGLQPRQVAIWFQNKRARWKSKQLEREYNKLQNSYNNLASKFESMKKERQTLLIQLQKLNDLIQKPIEQSQSSSQVKEAKSMESASENGGRNKCEAEVKPSPSMERSEHVLDVLSDDDTSIKVEYFGLEDETGLMNFAEHADGSLTSPEDWSAFESNDLLGQSSCDYQWWDFWS
Mt-ACJ8462	unknown [Medicago truncatula]	Medicago truncatula	ACJ84623		MAFFPANFMLQTSHQDEHHQPPPSLNSIITSCAPQDYHGGGVSFLGKRSMSFSGIELGEEANVEEELSDDGSQLGEKKRRLNMEQVKTLEKSFELGNKLEPERKMQLARALGLQPRQIAIWFQNRRARWKTKQLEKDYDVLKRQYDTIKADNDALQAQNQKLQTEILALKNREPTESINLNKETEGSSSNRSENSSDIKLDISTRTQAIDSPLSTQQTSINLFPSSSRPAGVPHQLFQTNSRQDIQCQKIDHMVKEESLSNMFCAM
Mt-ACJ8504	unknown [Medicago truncatula]	Medicago truncatula	ACJ85047		MKRLNNTSDSSSTPLITTSPSTEEHSPRNKHVYGMEFQSMMLDGFEEEGCVEETGHHSEKKCRLRVDQVKALEKNFEVENKLEPERKEKLAIELGLQPRQVAVWFQNRRARWKTKQLERDYGVLKANYDALKLKFDAIAQDNKAFHKEIKELKSKLGEEEKSTINVLVKEELTMLESCDEDKHNPSSETSNPSSESKDHLDYDCIINNNDVGIGETSSLFPVDLKDGSSDSDSSAISSSGVLQSQQHLLLSPESSSMNCFQYQKSYHVKMEEHNFLSADEACNFFSDEQAPTLQWYCPDQWS
Mt-ACJ8510	unknown [Medicago truncatula]	Medicago truncatula	ACJ85107	Manually added	MAGGRVFSNGPANISNINMNILLQNQQQTPRGNSSQQPLDSLFLSSSASFFGSRSMVSFEDVQGRKRRNRSFFGGFDLDENGEDEMDEYFHQSEKKRRLSVDQVQFLEKSFEEDNKLEPERKTKLAKDLGLQPRQVAIWFQNRRARWKTKQLEKDYDSLNDGYESLKTEYDNLLKEKDRLQSEVASLTEKVLEREKQEGKFKQGESETKEFLKEPTINKPLVDSVSEGEGSKLSIVEASNNNNNNNKLEDISSARSDILDCESPRYTDGVLETCDSSYVFEPEYQSDLSQDEEDHNLLPPYIFTKLEDVNYSDPPHNSTSYGFQEEDHHQALWPWSY
Nt-Hfi22	homeodomain protein Hfi22 [Nicotiana tabacum]	Nicotiana tabacum	AAM48290		GTRLDEEGCIEESGHISEKKRRLSVEQVKALEKNFEVENKLEPERKVKLAQELGLQPRQVAVWFQNRRARWKTKQLERDYGVLKSNFDALKHNYESLKHDNEALLKEILELKSKVYTENGESKGVAVKEEAMESESDDNKVIEQSKPNDNDNNNNNFLENFEEDDEEEEINFENFNVAAAATSTNIFGDNFKDGSSDSDSSAILNEDNSPNAAAISSSGAFLISTNGNGNGNGSSTSLNFCFQFTESSSKSNLGDGQKGNNNYYQPQQYVKMEEHNFFNGEESCSTLFTDEQAPTLQWYCPEDWNWKE
Os_02g4333	Os02g0649300 [Oryza sativa Japonica Group] sp|Q6H6S3.1|HOX24_ORYSJ RecName: Full=Homeobox-leucine zipper protein HOX24; AltName: Full=Homeodomain transcription factor HOX24; AltName: Full=HD-ZIP protein HOX24; AltName: Full=OsHox24 dbj|BAD25576.1| putative homeodomain leucine zipper protein [Oryza sativa Japonica Group] dbj|BAF09496.1| Os02g0649300 [Oryza sativa Japonica Group] dbj|BAG88825.1| un…	Oryza sativa Japonica Group	NP_001047582	In rice proteins, the locus id which appears truncated in the name is in RAP (Rice Annotation Project) code, while the one which appears in description is in MSU (Michigan State University) code	MESDCQFLVAPPQPHMYYDTAAAAVDEAQFLRQMVAAADHHAAAAGRGGGDGDGGGGGGGGGERKRRFTEEQVRSLETTFHARRAKLEPREKAELARELGLQPRQVAIWFQNKRARWRSKQIEHDYAALRAQYDALHARVESLRQEKLALADQVDELRGKLNERQDQSGSCDGGGAEGDDDDKRNSVMNASSSGLVEEDYVSCLAVPVVDVSEDGSAACGGSSYEYDHHLDYLGGGQLPDPFCGMPDLWEIWPMVEWNAVA
Os_02g4970	Os02g0729700 [Oryza sativa Japonica Group] sp|Q6YWR4.1|HOX16_ORYSJ RecName: Full=Homeobox-leucine zipper protein HOX16; AltName: Full=Homeodomain transcription factor HOX16; AltName: Full=HD-ZIP protein HOX16; AltName: Full=OsHox16 dbj|BAD15915.1| putative homeodomain leucine zipper protein [Oryza sativa Japonica Group] dbj|BAD16354.1| putative homeodomain leucine zipper protein [Oryza sativa Jap…	Oryza sativa Japonica Group	NP_001048008	In rice proteins, the locus id which appears truncated in the name is in RAP (Rice Annotation Project) code, while the one which appears in description is in MSU (Michigan State University) code	MESGRLIFSTAGSGAGQMLFLDCGAGGGGVGGGAMFHRGARPVLGMEEGGRGVKRPFFTTPDELLEEEYYDEQLPEKKRRLTPEQVHLLERSFEEENKLEPERKTELARKLGLQPRQVAVWFQNRRARWKTKQLERDFDRLKASFDALRADHDALLQDNHRLHSQVMSLTEKLQEKETTTEGSAGAAVDVPGLPAAADVKVAVPDAEEPALEEAAAAFEEQQEQQVKAEDRLSTGSGGSAVVDTDAQLVVGCGRQHLAAVDSSVESYFPGGDEYHDCVMGPMDHAAGGIQSEEDDGAGSDEGCSYYADDAGVLFADHGHHHHHQHADDDEEDGQQISCWWMWN
Os_03g0745	RecName: Full=Homeobox-leucine zipper protein HOX21; AltName: Full=Homeodomain transcription factor HOX21; AltName: Full=HD-ZIP protein HOX21; AltName: Full=OsHox21	Oryza sativa Japonica Group	A2XD08	In rice proteins, the locus id which appears truncated in the name is in RAP (Rice Annotation Project) code, while the one which appears in description is in MSU (Michigan State University) code	MASNGMASSPSSFFPPNFLLHMAQQQAAPPHDPQEHHHHHHHGHHGHHHEQQQQQQHHHHLGPPPPPPPHPHNPFLPSSAQCPSLQEFRGMAPMLGKRPMSYGDGGGGGDEVNGGGEDELSDDGSQAGEKKRRLNVEQVRTLEKNFELGNKLEPERKMQLARALGLQPRQVAIWFQNRRARWKTKQLEKDYDALKRQLDAVKAENDALLNHNKKLQAEIVALKGREAASELINLNKETEASCSNRSENSSEINLDISRTPPPDAAALDTAPTAHHHHHGGGGGGGGGGGMIPFYTSIARPASGGGVDIDQLLHSSSGGAGGPKMEHHGGGGNVQAASVDTASFGNLLCGVDEPPPFWPWPDHQHFH
Os_03g0896	Os03g0188900 [Oryza sativa Japonica Group] sp|Q10QP3.1|HOX13_ORYSJ RecName: Full=Homeobox-leucine zipper protein HOX13; AltName: Full=Homeodomain transcription factor HOX13; AltName: Full=HD-ZIP protein HOX13; AltName: Full=OsHox13 gb|ABF94384.1| Homeobox domain containing protein expressed [Oryza sativa (japonica cultivar-group)] dbj|BAF11133.1| Os03g0188900 [Oryza sativa Japonica Group] dbj|BAG…	Oryza sativa Japonica Group	NP_001049219	In rice proteins, the locus id which appears truncated in the name is in RAP (Rice Annotation Project) code, while the one which appears in description is in MSU (Michigan State University) code	MKRPTSSSRKSKKQGEDLAFSEEGSLPAVTMEQKDEAEMEEVDEEEEEEVDEDMAGGHAAQSPSPSCGLGEKKRRLALEQVRALERSFDTDNKLDPDRKARIARDLGLQPRQVAVWFQNRRARWKTKQLERDFAALRARHDALRADCDALRRDKDALAAEIRELREKLPTKPADTAASVKVEAGNDAAAGAAAATVCKDGSSDDSDSSVVFNDEASPYSGAAFIGFGPSFLVDDASAATVGCSSSLPALESKWHGPYSDDSCKGGVYGFTEEWLAACSGEMAGNDAAGFFSDEHASNLNFGWCASGNEGWE
Os_03g1021	Os03g0198600 [Oryza sativa Japonica Group] sp|Q10QF2.1|HOX12_ORYSJ RecName: Full=Homeobox-leucine zipper protein HOX12; AltName: Full=Homeodomain transcription factor HOX12; AltName: Full=HD-ZIP protein HOX12; AltName: Full=OsHox12 gb|ABF94477.1| Homeobox domain containing protein expressed [Oryza sativa (japonica cultivar-group)] dbj|BAF11194.1| Os03g0198600 [Oryza sativa Japonica Group] gb|EAZ2…	Oryza sativa Japonica Group	NP_001049280	In rice proteins, the locus id which appears truncated in the name is in RAP (Rice Annotation Project) code, while the one which appears in description is in MSU (Michigan State University) code	MSREEDEKLLFPSFAFPAECFPEAATSGGEQKKARQRRRRKVKPEAAAALAGESGGDEQAKKRRLSDEQARFLEMSFKKERKLETPRKVQLAAELGLDAKQVAVWFQNRRARHKSKLMEEEFAKLRSAHDAVVLQNCHLETELLKLKERLADVEEEKAKLAAVAAATTGGGGGGGGGSSSPTSSSFSTVTYHPALAGQFGVEAAAEEADLTYMSEYAYNSYMLELAAAGYCGGVYDQFS
Os_04g4581	RecName: Full=Homeobox-leucine zipper protein HOX22; AltName: Full=Homeodomain transcription factor HOX22; AltName: Full=HD-ZIP protein HOX22; AltName: Full=OsHox22 sp|Q7XUJ5.2|HOX22_ORYSJ RecName: Full=Homeobox-leucine zipper protein HOX22; AltName: Full=Homeodomain transcription factor HOX22; AltName: Full=HD-ZIP protein HOX22; AltName: Full=OsHox22	Oryza sativa Japonica Group	Q01IK0	In rice proteins, the locus id which appears truncated in the name is in RAP (Rice Annotation Project) code, while the one which appears in description is in MSU (Michigan State University) code	MNGRTQLASWARIAMDRGDHHHLQQQHQFLMPPPAPVVPPQLCMPAMMADEQYMDLGGGGAAAAPGRGGAGERKRRFTEEQIRSLESMFHAHHAKLEPREKAELARELGLQPRQVAIWFQNKRARWRSKQLEHDYAALRSKYDALHSRVESLKQEKLALTVQLHELRERLREREERSGNGGAATTAASSSSCNGSGSEEVDDDDDKRNAAAGCLDLEPPESCVLGGATCATPADVSVESDQCDDQLDYDEGLFPESFCATPELWEPWPLVEWNAVA
Os_07g3932	Os07g0581700 [Oryza sativa Japonica Group] sp|Q7XI85.1|HOX14_ORYSJ RecName: Full=Homeobox-leucine zipper protein HOX14; AltName: Full=Homeodomain transcription factor HOX14; AltName: Full=HD-ZIP protein HOX14; AltName: Full=OsHox14 dbj|BAC79833.1| homeodomain protein-like [Oryza sativa Japonica Group] dbj|BAD30497.1| homeodomain protein-like [Oryza sativa Japonica Group] dbj|BAF22020.1| Os07g0581…	Oryza sativa Japonica Group	NP_001060106	In rice proteins, the locus id which appears truncated in the name is in RAP (Rice Annotation Project) code, while the one which appears in description is in MSU (Michigan State University) code	MDRYGEKQQQQQMFASYVDASLLAASGEVQGERPRARRRRRRGARCVGGGGGGGEVDGGDPKKRRLSDEQVEMLELSFREERKLETGRKVHLASELGLDPKQVAVWFQNRRARHKSKLLEEEFSKLKHAHDAAILHKCHLENEVLRLKERLVVAEEEVRRLRSAAGSHTASGEGGDIMGLGGSGACVAGSPSSSFSTGTCQPPSFGGGDHLGDDDLVYVPEYGGYADNSVVEWFSLYGLI
Os_08g3208	Os08g0416000 [Oryza sativa Japonica Group] sp|Q6ZA74.1|HOX5_ORYSJ RecName: Full=Homeobox-leucine zipper protein HOX5; AltName: Full=Homeodomain transcription factor HOX5; AltName: Full=HD-ZIP protein HOX5; AltName: Full=OsHox5 dbj|BAC98578.1| homeodomain leucine zipper protein [Oryza sativa Japonica Group] dbj|BAF23721.1| Os08g0416000 [Oryza sativa Japonica Group] gb|EAZ42740.1| hypothetical prot…	Oryza sativa Japonica Group	NP_001061807	In rice proteins, the locus id which appears truncated in the name is in RAP (Rice Annotation Project) code, while the one which appears in description is in MSU (Michigan State University) code	MDPGRVVFDSGVARRACPGGAQMLLFGGGGSANSGGFFRGVPAAVLGMDESRSSSSAAGAGAKRPFFTTHEELLEEEYYDEQAPEKKRRLTAEQVQMLERSFEEENKLEPERKTELARRLGMAPRQVAVWFQNRRARWKTKQLEHDFDRLKAAYDALAADHHALLSDNDRLRAQVISLTEKLQDKETSPSSATITTAAQEVDQPDEHTEAASTTGFATVDGALAAPPPGHQQPPHKDDLVSSGGTNDDGDGGAAVVVFDVTEGANDRLSCESAYFADAAEAYERDCAGHYALSSEEEDGGAVSDEGCSFDLPDAAAAAAAMFGAAGVVHHDAADDEEAQLGSWTAWFWS
Os_08g3758	Os08g0481400 [Oryza sativa Japonica Group] sp|Q6Z248.1|HOX20_ORYSJ RecName: Full=Homeobox-leucine zipper protein HOX20; AltName: Full=Homeodomain transcription factor HOX20; AltName: Full=HD-ZIP protein HOX20; AltName: Full=OsHox20 sp|A2YWC0.1|HOX20_ORYSI RecName: Full=Homeobox-leucine zipper protein HOX20; AltName: Full=Homeodomain transcription factor HOX20; AltName: Full=HD-ZIP protein HOX20; …	Oryza sativa Japonica Group	NP_001062064	In rice proteins, the locus id which appears truncated in the name is in RAP (Rice Annotation Project) code, while the one which appears in description is in MSU (Michigan State University) code	MRSPAALLPVVADGGGGVGVEEEMDVDEDMAMCGGRGGGGGEKKRRLSVEQVRALERSFETENKLEPERKARLARDLGLQPRQVAVWFQNRRARWKTKQLERDYAALRQSYDALRADHDALRRDKDALLAEIKELKGKLGDEDAAASFSSVKEEEDPAASDADPPATGAPQGSSESDSSAVLNDAEILPHKPAPAAAADAAASEETEAVVTGAALLHHAEVFFHGQLLKVDDDEAAFLGDDGAACGGFFADEHLPSLPWWAEPTEQWTT
Os_09g2118	RecName: Full=Homeobox-leucine zipper protein HOX25; AltName: Full=Homeodomain transcription factor HOX25; AltName: Full=HD-ZIP protein HOX25; AltName: Full=OsHox25	Oryza sativa Japonica Group	A3BYC1	In rice proteins, the locus id which appears truncated in the name is in RAP (Rice Annotation Project) code, while the one which appears in description is in MSU (Michigan State University) code	MCSMDDYSGRLVFSSAGAAPPCSAAGAGGGQMLLFGGHGGFVGGSPVMEEAELRRRRRKRPFLTTTHDELELQMEDLVDELYGVDEQGSSSAAARKRRLTAEQVRALERSFEEEKRKLEPERKSELARRLGIAPRQVAVWFQNRRARWKTKQLELDFDRLRAAHDELLAGRTALAADNESLRSQVILLTEKLQANGKSPSPSPAPAEQTAVPAAPESAKSFQLEEGRRLYDAAGSTTTTNGGGGGVAMPAARVAAARAASNDSPESYFAGARSPPSSSEDDCGGAGSDDDYPSSSVLLPVDATLVGDAFEHAVAATVAADEEAPLNSWEWFWN
Os_09g2946	hypothetical protein OsJ_29706 [Oryza sativa Japonica Group]	Oryza sativa Japonica Group	EEE69885	In rice proteins, the locus id which appears truncated in the name is in RAP (Rice Annotation Project) code, while the one which appears in description is in MSU (Michigan State University) code	MKRPGGAGGGGGSPSLVTMANSSDDGYGGVGMEAEGDVEEEMMACGGGGEKKRRLSVEQVRALERSFEVENKLEPERKARLARDLGLQPRQVAVWFQNRRARWKTKQLERDYAALRHSYDSLRLDHDALRRDKDALLAEIKELKAKLGDEEAAASFTSVKEEPAASDGPPAAGFGSSDSDSSAVLNDVDAAGAAPAATDALAPEACTFLGAPPAAGAGAGAAAAASHEEVFFHGNFLKVEEDETGFLDDDEPCGGFFADDQPPPLSSWWAEPTEHWN
Os_09g3591	RecName: Full=Homeobox-leucine zipper protein HOX6; AltName: Full=Homeodomain transcription factor HOX6; AltName: Full=HD-ZIP protein HOX6; AltName: Full=OsHox6 sp|Q9XH35.2|HOX6_ORYSI RecName: Full=Homeobox-leucine zipper protein HOX6; AltName: Full=Homeodomain transcription factor HOX6; AltName: Full=HD-ZIP protein HOX6; AltName: Full=OsHox6 dbj|BAD46372.1| putative homeodomain leucine zipper pr…	Oryza sativa Japonica Group	Q651Z5	In rice proteins, the locus id which appears truncated in the name is in RAP (Rice Annotation Project) code, while the one which appears in description is in MSU (Michigan State University) code	MDGEEDSEWMMMDVGGKGGKGGGGGGAADRKKRFSEEQIKSLESMFATQTKLEPRQKLQLARELGLQPRQVAIWFQNKRARWKSKQLEREYSALRDDYDALLCSYESLKKEKLALIKQLEKLAEMLQEPRGKYGDNAGDDARSGGVAGMKKEEFVGAGGAATLYSSAEGGGTTTTTTAKLMPHFGSDDVDAGLFLRPSSQHHPPPPHAGAGFTSSEPAADHQSFNFHSSWPSSTEQTCSSTPWWEFESE
Os_10g2309	RecName: Full=Homeobox-leucine zipper protein HOX8; AltName: Full=Homeodomain transcription factor HOX8; AltName: Full=HD-ZIP protein HOX8; AltName: Full=OsHox8 gb|AAQ55492.1| homeodomain leucine-zipper protein Hox8 [Oryza sativa Indica Group] gb|ABB47386.1| Homeobox domain containing protein expressed [Oryza sativa (japonica cultivar-group)] dbj|BAH01526.1| unnamed protein product [Oryza sativa …	Oryza sativa Japonica Group	Q6V9S9	In rice proteins, the locus id which appears truncated in the name is in RAP (Rice Annotation Project) code, while the one which appears in description is in MSU (Michigan State University) code	MRSYMDGGGAAAYEEEEEEVEDDDGGGGGGGGGGGGGLGEKKRRLAAEQVRALERSFEADNKLDPERKARIARDLRLHPRQVAVWFQNRRARWKTKQIERDFAALRSRHDALRLECDALRRDKDALAAEIADLRDRVDGQMSVKLEAVAADEHQPPPPPPPPPLAYNSKVVDGSTDSDSSAVFNEEASPYSGAAIDHHHHQTPASYDTAGFTSFFAPSTTLTSSLSFPSMFHASSHFDGHQELLVGGGGAGAVADADLGGAGFFAGDEHAGGLSWYGAEGW
Os_10g2650	hypothetical protein OsJ_31457 [Oryza sativa Japonica Group]	Oryza sativa Japonica Group	EAZ16012	In rice proteins, the locus id which appears truncated in the name is in RAP (Rice Annotation Project) code, while the one which appears in description is in MSU (Michigan State University) code	MRPAMASNGAAAGAMAPFFPPNFLLQMQQPLPLHHQHLQDHAHGGHGGHHLLPPPPPSLSPFLPDLAMDAPPPPMYEASGGDGGGGGAASEDEEDGCGGGGGGGGGEKKRRLSVEQVRTLERSFESGNKLEPERKAQLARALGLQPRQVAIWFQNRRARWKTKQLEKDFDALRRQLDAARAENDALLSLNSKLHAEIVALKGGAAAAGGGGSSCRQEAASELINLNVKETEASCSNRSENSSEINLDISRPAPPPPPPPANESPVNRGIPFYASIGRGGAGGVDIDQLLLRGGHSPSPAAVTTPPPPKMELGITGNGGGADAAAAGAGSFGGLLCGAVDEQPPFWPWADGHHHFH
Pg-ABA5414	homeobox-leucine zipper-like protein [Picea glauca]	Picea glauca	ABA54144		MACDRSALYTSSVIMNTEDNSSAHAIAAMIASSCTPPATFQGTRSISVFETGNERKRPAGNSYSALELSDDIGDEDGSDDCIHLGEKKRRLTLEQVRALEKNFEMANKLEPEKKMQLAKALGLQPRQIAVWFQNRRARWKTKQLEKDFNVLKQDYDALKQDYDNLMEENNNLQAMIERMSSKSQSCNDQKFQANSSKLQKDDQDLQLLMMSATKVDCADKENNNEGPSSIGSEGSSVLDMDSPGTIDSQQNIDSIGFSNVKARDLRLECNFRPKVEENVSQADEPCNYLFYNNLETGPLLWDYNWSSGL
Pp_Pphb1	scaffold_57|1450700|1464700 [Physcomitrella patens]	Physcomitrella patens	AB028072	From Mukherjee et al. [10]. Sequence is translated from nucleotide EMBL accession	MHVRNDSSGSSLVAMLASCSPAAAVQAQPGGGGMEDTVSCGQKRPYYSTIEASGEDPGEEDVGDDCIQQSKKRRLTFDQVRSHEKNFEIENKLEPERKMQLANELGLQPRQVAVWFQNRRARWKTKQLERDYEVLTLDYNRLKSEFEAVLQEKQELQDEMECLTEKIQTAIPNSADPILEKRKRIISMSQPSSLKTFEGPVKSERIAAEANGRNDALTPCKEEGSKEEGSKETSSDSISQVKYLTRTAFVLWIAARFSHCPIV
Pp_Pphb2	scaffold_431|184465|194465 [Physcomitrella patens]	Physcomitrella patens	AB028073	From Mukherjee et al. [10]. Sequence is translated from nucleotide EMBL accession	MTVRDSGSASCREAGSRGRAARGATTAVIKVVVVAAATAAAPGGWLAGWLAGRFVNCRRLELAEEQFRGGDVEICHCCNRSRLAGITGSMRELPSAAMLGQPRLFRQQPDLSEVQGVFNPSTARLDMASNVGRGGYSRGGSNVVPVRNDSSTDTLVAMLASCSPVALQVQRTGGSLEDAVVSCGQKRSFFPLFEASREDAGDEDLGDDCTHNVEKKRRLTFDQVRSLELNFEVENKLEPERKMQLAKELGLQPRQVAVWFQNRRARWKTKQLERDYEVLTLDYNRLKSEFEAVLQEKQELQGEHIVNFGQMECLTGRLQTSPQLASGDGVSEKPSKKSSKAVASQLSLQKMVSEECVKLESKPQDPNDSSNDDKEEGSRATSSDSISSGILDADSPLTT…
Pp_Pphb5	scaffold_96 [Physcomitrella patens]	Physcomitrella patens	AB028076	From Mukherjee et al. [10]. Sequence is translated from nucleotide EMBL accession	MAITSMGHYSGQNEVFTGNGNTSDSFAAMIGPCSPHVDLQALRRSGGGLGDDGQSQGGGQKRRYFASYDAPKMEDGPEDADEGTEDGTGNGSQLEKKRRLTIEQVRSLEKNFEAENKLEPERKMRLAKELGLRPRQVAIWFQNRRARWKTKQLERDYETLESDYKRLKADYEQVLSEKNHLKAEFTCVDSNMFALCLESIQTPERDRHVSDSDARQLNSRSSPTVDISRVKDEISGSTDGNSSDIVDADSPRTTNSSRKSVIQSSDFPPESLMGHPQLLDTYPEEKIRLDTAVKLEDNFHEDQSCNYLLLHLDQQSGVLPWWDWP
Pp_pphb6	scaffold_108 [Physcomitrella patens]	Physcomitrella patens	AB028077	From Mukherjee et al. [10]. Sequence is translated from nucleotide EMBL accession	MAITSMGGYPCQSAMQQLIRNESSSDSLAAILTPCSPHVGLQAPPHVGGSLEDAVLVASEGSRQKRPFFATYDAPTVEDGSVEDDEGADDSQGASQLEKKRRLTFDQVRSLERNFEMENKLEPERKMQLAKELGLRPRQVAVWFQNRRARWKTKQLERDYEALAADYKSLKHDYDLVLAEKNNLKAEVQRLSGKAPTSPCADGNQIVAGESAQTPEVDVETSELVARQHTSRSTPTVDVSLACVKDKDFETSGCTDGNSSDVLDADSPRTTDSSSLSAMSDHDQLIYSHEIPPPESFMGLSGMLHDVTVKLEEGSGHGFHDDNSSNYFLLHLEDQAGVLPWWDWP
Pp_Pphb7	scaffold_7|1645415|1659415 [Physcomitrella patens]	Physcomitrella patens	AB028078	From Mukherjee et al. [10]. Sequence is translated from nucleotide EMBL accession	MVVPSLPAFGGQNAMLRRNIDNNTDTLISLLQGSCSPRVSMQQVPRSSESLENMMGACGQKLPYFSSFDGPSVEEQEDVDEGIDEFAHHVEKKRRLSLEQVRSLERNFEVENKLEPERKMQLAKELGLQPRQVAVWFQNRRARWKTKQLERDYETLKKAYDRLKADFEAVTLDTSALKAEVSRLKGISNDDVKPAEFVQGKCDTTSHPASPAQSERSDIVSSRNRTTPTIHVDPVAPEEAGAHLTIELG
Pp_Pphb8	scaffold_34|1658155|1669155 [Physcomitrella patens]	Physcomitrella patens	AB028079	From Mukherjee et al. [10]. Sequence is translated from nucleotide EMBL accession	MAALGRAGETMSMTATGGVQFALVYDCESGRNCCLPQFDHLKARQMSSLNDFSSSGGGLEEEATGRGQKRPHYPISDKGPGEEPEEGDDCCYDGAHPMEKKRRLSFEQVRSLERNFEMEIKLEPDRKMKLAKELGLQPRQIAVWFQNRRARWKTKQLERDFELLNSGYSKLKRDFEKVLEEKDVLKAELVRLSAKIIPKDSQSVDFSQSEKDSHCKPTANDPAKSDKLKESKPATPKDNQSTRSSPTTVVCSATTLEAEITSTSSGSNSSDLLDADSPRTTDSNPREEQLANYCGQLLPENFVGHLTVEEAVNTSQKVYSVKLEDGCHHFQVDATIFFLGGIGRNRGIQIVPLRHFFPLDLG
Pp_Pphb9	scaffold_28|386292|399292 [Physcomitrella patens]	Physcomitrella patens		From Mukherjee et al. [10].	MAVASLSSYSGQNFKLMRNIGSNTNSLVAMLQGSCSPRIASNQVPRSMGSPKDMTKVCGQKRPFYPTIDRRSVEEPDDDDEGADEFSLRSEKKRRLSFDQVQSLERSFELENKLEPERKLQLAKELGLQPRQVAVWFQNRRARWKIKQLERDYGALAKDYNRLKEEFEAVSRDRNGYKAEVNLLKGIRNDDPDSPITTPIRCLSETMHHPASPAQSEKSDIISCRNCASPSIDVNPVPSKEAGVTGTMSPDCNSSNTIDADSPLTSHSTTSWRSLYTRMAQTDKAPWGAQHTQFPPESFAGPNFPHPCADQSLAAAVAGARVKIHNLGADQAFVASRMEEQTILTNWWDWD
Pp_sca_143	scaffold_143|406447|596447 [Physcomitrella patens]	Physcomitrella patens		From Mukherjee et al. [10].	MLQLLCNDSSSDSLTAELAPCFLQVGLQAPLHVGVSLEDTIVQGSGHKRPFHDACDTPTGEDGSAEDDEGGDDSPTGSHNEKKRRLTLDQVRSLETSFEVVNKLEPEKKMQLAKELGLRPRQVAVWFQNRRARWKTKQLERDYETLAADYKTLMADYEHVVEERNCLRAEVVRLTGETPPSPQTDRNKSVNDRAPQTPEREVVISGAVARQRTSRISSTVDISLVCAKDQDSETNGLNDGNSGDVVNADSPRISDCSSPTSMPDQEQLIHSPEFPPPKSFGDLDHLLHELHHDVPMKLEDESGHCLHDDQSCNYLLFHPEEQTCVLPCPFVRPPLSRNPNYRSRSWSMDEQRMRLRRRERMRVGPKKYSTEEQDSRFGLLRKSLQEENSWIDDGTSPIA…
Pp_sca_154	scaffold_154|979068|989068 [Physcomitrella patens]	Physcomitrella patens		From Mukherjee et al. [10].	MIPRSHDFFIKDDILAKKITLVSTIVTVESTVARRNEKQHRGPVRRGSGSHLFLRCVNPVPTDVSPVCHVAYHPSVCNCSEELDSFPSSLNQESAIHYVVKKITSFSSTIQDASSQNSKSTKSALFRMYTTTEKPQFSETGGMRLHKASSHLYSKTCRLRDDTLASIFHNFNDAELVSLKCVSAMKCCHKVGNEERFGRKEVSGVVTIVPLGAQGKCEDLRRQCWDAKTFSSVFSGTTWIGMASTVSGYGGPNVMLVRNESSTDTLVAMLASCSSVQLQVQLAGGGLEDAVASCSQKRPYYSSFEASGEDPGDEEIEDCTQQVEKKRRLTFDQVRSLEKNFEIENKLEPERKLQLAQELGLQPRQVAVWFQNRRARWKTKQLERDYEVLSLDYNQLKNK…
Pp_sca_28	scaffold_28|301629|393329 [Physcomitrella patens]	Physcomitrella patens		From Mukherjee et al. [10].	MAATSLGSFGGQNVILVRNDMRGSDSMLAMLTSCNPVLGFQGEFAMAIVRDPCGPIRVVSLGVLLCCGDRVWGNEDCRGIGVYSWLAKCLIEDVFSVVISAVPRSGGGLEDAIAGCGQKRLFYPTFENSPVEETEDGDDGGDEGRVEKKRRLTFDQVRSLERNFEMENKLEPERKMQLAKELGLQPRQVAVWFQNRRARWKTKQLERDYEVLNSGYLKLKVEFETALREKDFLKAEVQRLSGKTSSQDSQGCQSPADPSQCESETTCSDKTKPDIAVSLKDHYARSSQTVDVVSSAHKLTNGDSKEMSTSSGSNSSDLLDTDSTRVSDSCYLSRIQDEQLAGYSSNQLPPESFVGPNLLHGDDAEPFCGRDVAQQVNFPVKLEDASHFQMPDIPNCIYF…
Pp_sca_31	scaffold_31|471265|591265 [Physcomitrella patens]	Physcomitrella patens		From Mukherjee et al. [10].	MAEPTPNSRACNEDPDQKERKAGWVEEEERKEKEGEEARGEKKKKEVKREGSGRKGEKEKRKRGSRGVDLRESPTKYIKYRELIYARILSSIQDFDKACLLQRGFCAASVQSQTCSTVYALLSCALFVSERAYICGMSKRDSRCSWYKKNRRSRDWSDRKVQCEDVLPRQCWDSPSYSGTIPKQQPALLAVQGVYNPSTTWLEMANNISRGGFGHGSSNVMLVRNESSTDTLVAMLASCSPAALQENHYGLIRVTLLQHSEKSERRSTMRQLAVVMTRYHVCNWPGSYFSVRYSLLVIWSVCAISKYVTEVMQCAVQRGGGGLEDALVSSGQKRSFFPTFEASGEDAGDEDLGDDCTHNVEKKRRLTFDQVRSLERNFEVENKLEPERKMQLAKELGLQ…
Pp_sca_34	scaffold_34|1604428||1654428 [Physcomitrella patens]	Physcomitrella patens		From Mukherjee et al. [10].	MEQNLATETHKALETNPPNWKCVRLEIFPAPAHLGDDRQGKFRNCIAPVEAGEHLVDAVSETPVVMRQHRAVYAGMFLRHWSGERGIVSASVVLSKFGFRESVLLKNRASVLAGLERYTHARPWCRVQARRLQETTGSQSARLNGLGMIAGPNALARSALVKILSDAADRSENMAVASLGPYVGQNLNMLLQHKDQHADTLIAMLGSRSPQMSLQQVPRSLEDLEDMNAGCVLKRPYYTAYENPSSLETDYADDGCDEFSHRVEKKRRLSFDQVRSLERNFEVENKLEPERKMQLAKELGLQPRQVAVWFQNRRARWKIKQLECDYDALTQDYNRLKNDFDAALRDKKKLKNEVNRLKGIAPEVPKNVDAPKLKHFKGQPVSPAHSEKSDIVSSKTHPT…
Pp_sca_35	scaffold_35|60568|69568 [Physcomitrella patens]	Physcomitrella patens		From Mukherjee et al. [10].	MAISSTGYYSGQNEMFMRDESTSNSLAAMLSPCLPQVDLQARRYGGGNLEDDGRVQGVGQKRPSFATNDSTTVEDGAEDGDEGTASASHLEKKRRLTLDQVRSLERNFEVENKLEPDRKMQLAKELGMRPRQVAVWFQNRRARWKTKQLERDYETLEAGFKRLKADYELVLDEKNYLKAEQLQRLSGDTLGYKQGDDNQGAESSKIPERDLDVSISVARQHNARASPTVDTSLAKEETRGSTDGSSSDIVDADSPRSTDSSRISAIQSHDFPPESFMVHPELLQIYSEETLHPDSAVKLEDGFHEDQSCNYLLLHLDHQSGVLPCGTPGLVVGLAMVGLSSGAELQSDERIGKQNKTKPKPK
Pp_sca_4	scaffold_4|505674|655674 [Physcomitrella patens]	Physcomitrella patens		From Mukherjee et al. [10].	MFVRNDTASDSGIAMVASCSPAAFQVSFSKKLAKMGFEKSKYSTSLSRSVKQILTFIIQHGFASSLRALISWKCHWRQSNQPSKKRRLTFDQVRFLEKNFDIENKLEPERKLLLAKELGLRPRQVAVWFQNRRARWRTKQLERDYESLTSGYKQLKSEFEAMLQEKQDLQGEVERLTEKLQTVQPGPADPSLEKSKKHISMSHPSPQWACEANNDGLSPCKEEGSKETFSDSFSSELFNSDSPCTMNSGSLLPVPDDTNMCSLVSTELVGSSIVHMTDGLYEQMLSPKACQRISVKSEHDSCQNNSCNYILAQLDLIEEKGLPWWDWP
Pp_sca_65a	scaffold_65|230652|239652 [Physcomitrella patens]	Physcomitrella patens		From Mukherjee et al. [10].	MAVVSLGPYGGQSLNMLMQRNDHRADTLVAMLGSCSPHMALQQVPRSLGDLEDMSAGCGQKRPYYAAYENHSSEEPEDVDEGVDEFSHHVEKKRRLSFDQVRSLERNFEVENKLEPERKMQLAKELGLQPRQVAVWFQNRRARWKIKQLERDYETLTQDYNRLKSDFEAVLKDKKNLKDEPASPAQSEKSDIVTSKVRSTPTIDVLPGAAKEPNERSVKRTMSSDSYSSDVMDAESPRTGDSSNPNLPTDAPWVQYHHPQFPPESFVGPTPNPQLAGVGDTLSLQVKLEEMAGFPTDQAFLLSQLENQTVLPNWWDWA
Pp_sca_65b	scaffold_65|180072|199072 [Physcomitrella patens]	Physcomitrella patens		From Mukherjee et al. [10].	MAMAATGLSSFGGQNVMLMRNDMGSSNSLVAMLNSCNPHVSFQVSRLGGGLEDAIAGCGQKRPFFPTFGNGPGEEPEDGDDGGDDGSQPVEKKRRLSFDQVRSLERSFEVENKLEPERKMQLAKELGLQPRQVAVWFQNRRARWKTKQLERDYEMLNSGYIKLKADFETALREKDVLKAEVQRLSGKTSPQDTEESPKLGKKPYNLAITKDHHHTRSSPTMTVCSTPKLEVEKTSTSSGSNSSDLLDADSPHTSDSNPSDEEKLACCSQFPPPESLVGPLGVDDDVNASQQSFPVKLEEGCHAFQVDPNCGYFFAPAVEQSVLPWWDWP
Pp_sca_77	scaffold_77|90094|99094 [Physcomitrella patens]	Physcomitrella patens		From Mukherjee et al. [10].	STKVSPLSTVRLRHRDPTTFRHEGCTKDALTRRLVIAVGITISEGLRRSLMNAVGSSAKSDAATVRRAGSRKRCESVYPRNRQRGVLRKSDIGDAYLPYLTKCPLTHCAVQRADGSLEDAVTSFDKKRPFCAAFEASGEDPAEEEIGDDFTQQVEKKRRLTFDQVRSLEYNFEIENKLEPERKMQLAKELGLQPRQVAVWFQNRRARWKTKQLERDYEVLNLDYNRLKKEFDAVIQEKQELQDAVKTLKEKSPMPQPSPAGNPQEKLKKPKTATQPSPPRTSEAPVKLERTSAAHKARNGDLTRPHVGAGLRVTFSSDSLSSEILNADSPHTTSDSVSLPSLDQITTDGLISGNSMVDSS
Ps-ABK2449	unknown [Picea sitchensis]	Picea sitchensis	ABK24498		MACDRSALYTSSVIMNTEDNSSAHAIAAMIASSCTPPATFQGTRSISVFETGNERKRPAGNSYSALELSDDIGDEDGSDDCIHLGEKKRRLTLEQVRALEKNFEIANKLEPEKKMQLAKALGLQPRQIAVWFQNRRARWKTKQLEKDFNVLKQDYDALKQDYDNLMEENNNLQAMIERMSSKSQSCNDQKFQANSSKLQKDDQDLQLLMMSATKVDCADKENNNEGPSSIGSEGSSVLDMDSPGTIDSQQNIDSIGFSNVKARDPRLECNFRPKVEENVSQADEPCNYLFYNNLETGPLLWDYNWSSGL
Ps-ABK2462	unknown [Picea sitchensis]	Picea sitchensis	ABK24625		MSCDGSPYRYANTAMTTEDYSANVMASMIASCTSVGVQGAATLTRCECENKRKSSMSLSAYSGAMDLSDYDIGEEDGSDDCLHFGGKKRRLTFQQVKRLEKSFEVANKLEPERKIQLAKALGLQPRQIAVWFQNRRARCKTKQVEKDFDALKQQYDDLKNKYDILLQENKHFKAERLNRESGNDDQNRNLSDFDFEIEPQQNSANSSHKTTDAPMELSVKSKICQKCAEPLGDLYPTTTKEQEGRCCSIMSEAASSIFNIDSPRTIESPPSPPFPQIIAAAAAANSSPELLVEGSSIGEQIACGLETLPLGHESNCLPDTLPEVEADQIASLNQAEETCRNLFYSLDEQGPLMLWDYWPQ
Ps-ABK2476	unknown [Picea sitchensis]	Picea sitchensis	ABK24769		MACDRSALYTSSVIMNTEDNSSAHAIAAMIASSCTPPATFQGTRSISVFETGNERKRPAGNSYSALELSDDIGDEDGSDDCIHLGEKKRRLTLEQVRALEKNFEIANKLEPEKKMQLAKALGLQPRQIAVWFQNRRARWKTKQLEKDFNVLKQDYDALKQDYDNLMEENNNLQAMVGNYTLFLFILCMCFGIRYDRIREFG
Ps-ABK2572	unknown [Picea sitchensis] gb|ACN40188.1| unknown [Picea sitchensis]	Picea sitchensis	ABK25728		MSFNFGSGNDHAVNGFLHLQSGLFSRRFHANGYGHRSGSGFYGSVLYDNPSSSDEVGLCDDEEISGGLHSKKRRLSVQQVRSLETSFETESKLEPERKMQLAAELGLQPRQVAVWFQNRRARWKTKQLERDYDDLKQQYEEVVAEKKKLEGQVARLTQEVVAAKGEKKDQNTLITAKSEEENGLQKTTTTTTEEMQSTSPSFCSDADSNRKLLLSSPSCNIQAAACKTDEENEEENLQALYSNDFHDQLDMYRYLMAAEEQQHHGPDWLNFENL
Ps-ABR1622	unknown [Picea sitchensis]	Picea sitchensis	ABR16224		MASNGVRFNASNRNLIVMVNETPSFEADSTPLTSLDGVMKSVSKRPFYNTLDAEEAGDEDLLDECVHQPGKKRRLSADQVHFLEKSFEVDNKLEPERKTQLARDLGLQPRQVAVWFQNRRARWKTKQLEREYDILKSSYDTLRVDYDNLLKEKEKLRSEVICLTDKLHAKEKGLEIQTNDLETTCKKTFIQSNSQFESLEKSGIVSKGMTAPFDQQLVSYSIEDPLSSGTDGSAVVDEESPHHIDSGHSSVVGYVTSTHISPFEADLSDFSHVDEEEEEGGISEKLLLPQDCHMKMECILFPEAPTTSCTYVFAMDDQENLSWWDWP
Pt_343725	fgenesh1_pm.C_LG_III000493|Poptr1 [Populus trichocarpa]	Populus trichocarpa		From Mukherjee et al. [10].	SLSSVQKNVNKRRFSNEQIKFLETIFRSESRPELEIKQQLANEIGLEPRQVAIWFQNRRARLKTKQIEKEYSLLKANYEALASRFESLKRENQSLLIHLQKLKNQRVKQHGNRHQSESSHDGRFEDKGTVSESKRKPSFQLEGNDRKEDKTSSDNNSRNIECTREKIDILNQTEDAVDSMTSSDWQSFQSNCFLDESRCSSQWWELLS
Pt_548258	predicted protein [Populus trichocarpa] gb|EEE82752.1| predicted protein [Populus trichocarpa]	Populus trichocarpa	XP_002297947		MDPGTHPLSSIQKNAYKRRFTDEQIKFLEFMFESESRPESRVKQQLASELGLEPRQVAIWFQNRRARLKTKQIEKEYSILKASYDVLASSFESLKREKQSLIIQLHKLKNRHVKQHGSRNCGNQLRSSRDGRFENKDTGSESKEKPSSPLDGNENEENRPSSDNNGRNTVNMREEIDILNHTEQTDNSSQWWEFWS
Pt_568845	eugene3.00110859|Poptr1	Populus trichocarpa		From Mukherjee et al. [10].	MDFFHSQNQHSPKHQNSSNKKRLTHDQVRLLERTFTTTKKLEPELKVQLANQLGVPPRQIAIWYQNKRARWKTQSLELDYNSLHAKLEDALADRRRLEREVVQLQEELRRAQQMVFHLNQGPAQPPVNVSSNSSCDEGGSSSLHEEANGEVLQLEELYACLYGAGGSTWG
Pt_594622	predicted protein [Populus trichocarpa] gb|EEE75818.1| predicted protein [Populus trichocarpa]	Populus trichocarpa	XP_002328030		MNSHLHHQSQSQGNRPLKPRKKRLARDQLNLLETSFNANQKLKAEHKTELARQLGVPPKQVAIWYQNRRARHKNDAIEHDYMNIQLELGNVLAENIRLEKQVSMLKFELNKVQQMILFGPTSSAATLPSVSGSSDEQANSSSPGNMICNWGDAGNDDMFPVEELYTCLIGSDTQLWPLN
Pt_655260	predicted protein [Populus trichocarpa] gb|EEE91245.1| predicted protein [Populus trichocarpa]	Populus trichocarpa	XP_002310795		MSYKLEDHMALTSQLYPGVFTQMVPQQGESKPRRRRKKNKDADLSGARKRKLNEEQVNLLEMNFGNEHKLESERKDKLASELGLDPRQVAVWFQNRRARWKNKKLEEEYTKLKTSHENIVVEKCQLESEVLKLKEQLSEAEKEIQRLSDRIDGVSTNSPSSSLSMAMDPPFLGEFAMEGYEDAAFYMPPENNYIPGMEWINLYM
Pt_687113	predicted protein [Populus trichocarpa] gb|EEF01968.1| predicted protein [Populus trichocarpa]	Populus trichocarpa	XP_002315797		MTCNGMAFFPTNFMLQISHDQDDHQPPTSLNPILPSPQDFHGVASFIGKRSSMSFSGIDACHEEGNGEDELSDDGSQAGEKKRRLNMEQVKTLEKNFELGNKLEPERKMQLARALGLQPRQIAIWFQNRRARWKTKQLEKDYDLLKRQFDAIKAENDALQAQNQKLHAEILTLKSREPTEPINLNKETEGSSSNRSENSSDIKLDISRTPAIDSPLSNHHPTSRSFFPSSSSSIRPAGVAIRPTGVAQLFQTNPSRPDIQCQKIDQLVKEENLGNMFCSIEDQSGFWPWLEQQHFN
Pt_696444	predicted protein [Populus trichocarpa] gb|EEE88964.1| predicted protein [Populus trichocarpa]	Populus trichocarpa	XP_002311597		MTCNGMAFFPTNFMLQSSHDQDDHQPPTSLNPILPSCAPRDFHGVAPFLGKRSSMSFSGIDVCHEEGNGEDELSDDGSQAGEKKRRLSMEQVKTLEKNFELGNKLEPERKMQLARALGLQPRQIAIWFQNRRARWKTKQLEIDYDLLKRQFDAVKAENNALQTQNQRLHAEILALKSREPTESINLNKETEGSCSNRSENSSDIKLDISRTPAIDSPLPNHHPTSRPFFPSSSIRPTGIAQLNQNNSSRPDFQYQKMDHIVKEESLTNMLCSIEDQSGFWPWLEQQQFN
Pt_703426	predicted protein [Populus trichocarpa] gb|EEE75300.1| predicted protein [Populus trichocarpa]	Populus trichocarpa	XP_002327822		MNHKVEDHIALISQLYPGLYTQMVPKQGESKPRRRRKKNTGEGVSGARKRKLSAEQVNFLEMNFGDEHKLETERKDKLASDLGLDPRQVAVWFQNRRARWKNKKLEEEYTKLKTAHESIVVQKCQLESEVLKLKEQLSRTEKEIQRLSDRADRVSTNSPSSSLSMAIEHPFLGEFAVLEGYGDAFYMPPENNYIPGMEWISQYM
Pt_70493	unknown [Populus trichocarpa]	Populus trichocarpa	ABK95942		MLNGLDEEGCVEESGGHVTEKKRRLSGDQVKALEKNFEVENKLEPERKVKLAQELGLQPRQVAVWFQNRRARWKTKQLERDYGVLKANYDSLKHNFDAIQQDNEALLKEIRELKAKLNEENTESNVSVKEEIILAESEDKVTEEDTPPLLDSLTASAEAKELNYENFNSSSSINNGLGASLFPDFKDGLSDSDSSAILNEDNSPNPAISSSGILQSQLMMSPPPSSSLKFNCSTSSSSPSTMNSFQFSKTYQTQFVKLEEHNFLSSEEACNFFSDEQPPTLHWYCSDQWN
Pt_731421	predicted protein [Populus trichocarpa] gb|EEE99204.1| predicted protein [Populus trichocarpa]	Populus trichocarpa	XP_002320889		MFDGGEYSPSATEPFSCLNSVTTSRKKKNKIKRRFSDEQIKSLETMFESETRLEPRKKMQLARELGLQPRQVAIWFQNKRARWKSKQLERDYSMLRANYNSLASRFETLKKEKQALAIQLQKLNDLMKKPVEEGECCGQGAAVNSSEGESENGDATKGESETKPRLSIEQPEHGLGVLSDEDSSIKVDYFELEEEPNLMSMVEPAEGSLTSQEDWGSIDSDGLFDQSSSGYQWWDFWA
Pt_736296	predicted protein [Populus trichocarpa] gb|EEF03984.1| predicted protein [Populus trichocarpa]	Populus trichocarpa	XP_002323851		MAFPPHHGFMFHSHEDNDHHPSPSSLNSLPSCPPQLFPGSGGQFLMKRSMSFSGMEKCEEVGHGEDDLSDDGSQIGEKKKRLNLEQVKALEKSFELGNKLEPERKMQLAKALGLQPRQIAIWFQNRRARWKTKQLEKDYEVLKKQFDALKADNDALQAQNKKLHAELLSLKSRESNEVNLKKETEGSWSNGSENSCDVNLDISRNPVASSPVSSQLTTKHLFSAPIRPATITQLLQGSSRSDLQCLKVDQLIHQDENFCSMFNGIEEQQGFWPWPEQQHATFSLNQAQFSNN
Pt_88244	predicted protein [Populus trichocarpa] gb|EEE96212.1| predicted protein [Populus trichocarpa]	Populus trichocarpa	XP_002317992		MAFDLWCINNIGSRSMMSFADVHQANGSTRPFFRPYDHEDNGDDDLDEYFHQPEKKRRLTVDQVQFLERSFEVENKLEPERKIQLAKDLGLQPRQVAIWFQNRRARWKTKQLEKDYEVLQSSYNGLKADYDNLFKEKEKLKAEVNLLTNELLLKEKEKGSSELSDKDALSQEPPKKAIADSASEGEVSKTSTVACQQEDISSAKSDMFDSDSPHFADGVHSSLLEAGDSSHVFEPDQSDLSQDEEDNLSKSLLPPYVFPKLEDGDYSDPPASFEDHAFWCWSY
Pt_93443	fgenesh1_pg.C_scaffold_28000268|Poptr1 [Populus trichocarpa]	Populus trichocarpa		From Mukherjee et al. [10].	MDNMDWNGNFRSFVSRPDQTSFNFLYNYAYDPQYPGMDMKHPAILAENAPNRFVPTALDKITSQEKKKRLTSDQLESLEKSFQEEIKLDPDRKMKLSRELGLQPRQIAVWFQNRRARWKAKQLERLYDNLKQEFDSVSKEKQKLQEEVMKLKAVVREQATRKQVSTAGYTEISGEETVESTSVAAASRKLRGHSHHQNNAEHCNYLLNVDEYNPVSSPYWALLPSYP
Pt_98386	predicted protein [Populus trichocarpa] gb|ABK94977.1| unknown [Populus trichocarpa] gb|EEF09655.1| predicted protein [Populus trichocarpa]	Populus trichocarpa	XP_002330748		MDFFNSQTQQKQQYLPKHNNKKRLTEDQVRLLERTFTTNKKLEPELKVQLANQLGVPPRQIAIWYQNKRARWKTQSLELDYNTLQVRLENALADRRRLEREVVRLQEELWQAQQMVFAVNQETAAQPAVNFSCNSSCDDRGSSSLHEGVNGEVLQLEELYACLYGAGGGF
Pt_HAT5	predicted protein [Populus trichocarpa] gb|EEE90073.1| predicted protein [Populus trichocarpa]	Populus trichocarpa	XP_002312706		MAGDKDCGSSKMTIFLRNGRLPPCESLCILTSFSTLHGAKSMVNFRNDGGDTVDMSFFQPHVKEESSDEDYDAHLKPSEKKRRLTAAQVQFLEKSFEAENKLEPERKMQLAKELGLQPRQVAIWFQNRRARFKNKQLERDYDSLRISFDKLKADYDKLLLEKQNLKNELLSLKEKLLSREESMESSEPFDVIHSPDAELEPIPDTVSENVSAIVPMVTPKQEESSAKNDVFNSDSPRSFLEPRDCYRVFESDQPDFSQVEEDNLTRSFLPPPYFPKLYREPPASSRNFEFSAEDQPFWSWIY
Pt_HB	estExt_Genewise1_v1.C_LG_V4715|Poptr1 [Populus trichocarpa]	Populus trichocarpa			XISHGKVILYMQVACMDKEDTQTKFKTTWLQCSPFRLHPFEKAWRFGKPSETGGGAPLLLKLIIRSVSFLLSAMKRFNSSDSLAAFISITSSKEDRTQNTNQGYSRDFQAMLDSLEEEDYIEEANLGSEKKRRLTLHQVKALEKNFEVDNKLVPERKLKLAEELCLQPRQVAIWFQNRRARWKTKQLERDYGTLKANYEALNLDYSNLEQKNEALAQKVKELKAKLREEIVDSSHSVKEEYHVSESDNNASVHSQNHDFSEHKNSSAVTKDHSNVSSSNELMNCFNLTDSRAILGNRTSYLRCSIATKHLQPGREQWFYHLLQYKKSYYLYMNLESNFAISNTTLDNND
Pt_HB7	predicted protein [Populus trichocarpa] gb|EEE81932.1| predicted protein [Populus trichocarpa]	Populus trichocarpa	XP_002302659	From Mukherjee et al. [10].	MFDGGEYSPSATEPFSCMNGVTTSRKKKNKNKRRFSDEQIKSLESMFESETRLEPRKKMQLAKELGLQPRQVAIWFQNKRARWKSKQLERDFSILRANYNSLASRFETLKKEKQALVIQLQKINDLMKKPGEEGECCGQGPAVNSIEGKSENADTTMGESETNPRLSIERPEHGLGVLSDEDSSIKAEYFELEEEPNLISMVEPADGSLTSQEDWGSLDSDRLFDQSSSDYQWWDFWA
Pt_HBLZ	eugene3.00120286|Poptr1	Populus trichocarpa		From Mukherjee et al. [10].	MNTRRFSDEQVRSLESMFESETKLEPRKKMQLARELGLQPRQVAIWFQNRRARWKTKQMEQKYKTLKASYDNLASSLKNERESLLLQLQTVSNQLGNPCKGLERCDRGIDEVLHDGITNLEVEAQQGQDNSTIMANVCDDMSMGNGHSGDQGQGFLYTASSYTTLKYKFRDLRGNRELVKPVDRRLYCLALVRKGVGSNPTAVNILYVFPYIFLAPAMFNMGYSWVKLLVNGDKFFW
Pt_HD56	unknown [Populus trichocarpa]	Populus trichocarpa	ABK95942		MGETVEGRRGTVVYSKTVQVGLAIYMKILTEEHSPRNHTHVYSREFQSMLDGLDEEGCVEEAGGHVTEKKRRLSGDQVKALEKNFEVENKLEPERKVKLAQELGLQPRQVAVWFQNRRARWKTKQLERDYGVLKANYDSLKHNFDALQHDNEALLKEIRELKAKLNEENAESNVSVKEEIILAESEDKMPEEDTPALLDSVAASETKELNYETFNNHSSINIGLGASLFPDFKDGSSDSDSSAILNEDNSPNPAISSSGILQSQLMMSPPPSSSLRFNCSASSSSPSSMNCFQFSKSYQTQFVKLEEHNFFSSEEACNFFSDEQPPSLPWYSSDQWN
Pt_unknon	predicted protein [Populus trichocarpa] gb|EEE90218.1| predicted protein [Populus trichocarpa]	Populus trichocarpa	XP_002309768		MNSHLHHQSQSHGNHALKPRKKRLARDQLRLLETSFNANQTLKAEHKIELASQLGLTSRQVEIWYQNRRARNKNNAIEHDYKNVQLELGNVMTENTRLEKQVSTLKYELNKVQQMILFGSTTSASALASVSGYSDEQANSTSPGNMICNWRDAGNDEIFPVEELYTCLTGSGTQLWPLS
Pt_unknown	eugene3.00020925|Poptr1 [Populus trichocarpa]	Populus trichocarpa		From Mukherjee et al. [10].	MKRFNSSDPLAAFISISSSKEERTQKTNQGYSRDFQSMLDSLEEEDYSEAASHVGEKKRRLNLHQVKALEKNFEVENKLEPERKLKLAGELGLQPRQVAIWFQNRRARWKTKQLERDYGTLKANYEALKLDYCNLEQKNEVLAQKVKELKAKLSEENVDSSHSVKEEHRVSESDNNASVHRLHFMFSSTGFGVNNHITATNAIEVARCSGQLARTLTNLTVPEVNEHCQDCAKSSSRGTNPQGPEDV
Pv-HDZ1	homeodomain leucine zipper protein HDZ1 [Phaseolus vulgaris]	Phaseolus vulgaris	AAK84885		EGCVEEPGHHAEKKRRLSVDQVKALEKNFEVENKLEPDRKVKLAQELGLQPRQVAVWFQNRRARWKTKQLERDYGVLKANYDSLKLNYDTLQQDNEALLKEIKELKSRLLLQEESNTESDVSVKEEMITLQDSNPLCETAIPGSESKELSYECFNKSDEVLGFKDGSSDSDSSAILNEENANNNDNSPNNATISSSGAMQSQSFLSSSSPMNCFQFQKQFPTQYVKMEEHNFLSADEACNFFSDEQAPTLQWYCSEEWS
Pv-HDZ2	homeodomain leucine zipper protein HDZ2 [Phaseolus vulgaris]	Phaseolus vulgaris	AAK84886		MAGGKLHPGSNMSLLLQNDRLPCSSEVLESLWAHTSNAASFQGSKSMVDFENVSGGRVTDRPFFQALEKEDNCDDDYEGCFHQPGKKRRLTSEQVQFLERNFEVENKLEPERKVQLAKELGLQPRQVAIWFQNRRARFKTKQLEKDYGTLKASYDRLKGDYESLLQENDKLKAEVNSLESKLILRDKEKENSDDKSSPDAVNSPHKEPMDLISNSTSENGTKVSLPIMVTCKQEDANSAKSDVLDSDSPHCTDGNHPSSFVEPADSSHAFEPDHSDFSQDEEDNLSESLLTLPCLPKVEEACYDDPPENPCNFGFHVEDQTFCFWPY
Pv-HDZ3	homeodomain leucine zipper protein HDZ3 [Phaseolus vulgaris]	Phaseolus vulgaris	AAK84887		EQMPEKKHRLSSEQVHLLEKSFEEENKLEPERKTQLAKKLGLQPRQVAVWFQNRRARWKTKQLERDFDVLKSSYDTLLSSYDSLMKDNEKLKSEVVSLNEKLQDQAKEVPEEPFYDKKVDPLPVEDIATIFSTRVEDHQSSGSVGSAVVDEGSPQLVVDSVDSYLPADNPGGCVGPVERIQSEEEDGSDDGRSYMDVFVVSETENQNHEEGEALVWWTNMYYVE
Rc-XP25115	homeobox protein putative [Ricinus communis] gb|EEF52120.1| homeobox protein putative [Ricinus communis]	Ricinus communis	XP_002511518		MANASAGSGAGGSGSNFSVLLQSQRGACAASQPLDAFFLSGSSPSFLGSRSMVSFEDVHQVNGSTRPFFSSFDHEENADDDLDEYFHQPEKKRRLTVDQVQFLEKSFEVENKLEPERKLQLAKDLGLQPRQVAIWFQNRRARWKTKQMEKDYDVLQTSYNSLKADYDALLQEKDRLKAEVNLLTDKLLLKEKEKVNSEVSDKDALSQELSKKPIGDSASEVEVSKASTVAFKQEDISSAKSDIFDSDSPHYTDGVHSSLLEAGDSSYVFEPDQSDVSQDEEDNLSKSLLPPYVFPKLEEADYSDPPASFEDHAFWCWSY
Rc-XP25139	homeobox protein putative [Ricinus communis] gb|EEF48553.1| homeobox protein putative [Ricinus communis]	Ricinus communis	XP_002513970		MKRFSSPESFAALLSISSSKEEKTTQKSNQVYSREFQAMLDSLEEEDCTEETTLTTTEKKRRLSMDQVKALEKNFEVENKLEPERKIRLAEELGLQPRQVAIWFQNRRARWKTKQLEREYVTLKTNYEALKLDYNNLERDNESLNLQLKELKAKMREGNAESSQSVKEECPVSESENNASVQSQSHEFSDNNNSNGSFKDNISDLSSHTLMNWIQLSDSRAILGNGYQVYQPHLVKLEEHHSLFNIEESCNFLSVDQAPTLHWHFTEQ
Rc-XP25173	homeobox protein putative [Ricinus communis] gb|EEF44890.1| homeobox protein putative [Ricinus communis]	Ricinus communis	XP_002517348		MDQSGRLLFNPSASSCHGGNMLFLGNCDSVFRGPRSMFKMEDTSKKRPFFSSPEDFFDDEYYDEQLPEKKRRLTSEQVNLLEKSFEEENKLEPERKTQLAKKLGMQPRQVAVWFQNRRARWKTKQLERDYDVLKASYDSLLSDFDNTVKENQKLKSEVVSLTEKLQTKELTGATIPGQEPESLPAVTANASAFELNVKLRTGSALEALEVQW
Rc-XP25174	homeobox protein putative [Ricinus communis] gb|EEF45039.1| homeobox protein putative [Ricinus communis]	Ricinus communis	XP_002517497		MAFPPHGFLFHSQEDNDHLPSPSSLNSLPSCPPHLFPGGGHFLMKRSMSFSGVEKCEEGVHGDDDLSDDGSQLGEKKKRLNLEQVKALEKSFELGNKLEPERKMQLAKALGLQPRQIAIWFQNRRARWKTKQLEKDYDVLKKQFDALKADNEVLQTQNKKLHAELMDLKGRDSNDVNLKKETDQGSWSNGSENSCDANNLDISRTPVATSPVSSQLTTKHLFSTSIRPTSMTQLLQTSSRPSSDHPQCLKIDNHHHHHQLIQEENFCNMFNGMEEQQGFWPWPEQHQPFSLNQTHQFSNN
Rc-XP25201	homeobox protein putative [Ricinus communis] gb|EEF42166.1| homeobox protein putative [Ricinus communis]	Ricinus communis	XP_002520111		MTCNGMAFFPANFMLQTPHEEDHHQPPTSLNPILPSCTTHDFHGVASFLGKRSMSCSGIDASCHEEANGEDDLSDDGSQAGEKKRRLNMEQVKTLEKNFELGNKLEPERKMQLARALGLQPRQIAIWFQNRRARWKTKQLEKDYDLLKRQFEAIKADNDALQAQNQKLHAEIMALKSREPTESINLNKETEGSCSNRSENSSDIKLDISRTPAIDSPLSNHPITSRPLFPSSSSIRPTGVAHLFHNSSSSRPDSHHHNIQCQKIDQMVKEESLSNMFCGIDDQSGFWPWLEQQHFN
Rc-XP2520B	homeobox protein putative [Ricinus communis] gb|EEF42201.1| homeobox protein putative [Ricinus communis]	Ricinus communis	XP_002520146		MAGDKVSDVSNVMTTVLLQNDTLPCEPVWVPASSATIHGAKSMVNFEDVGGEDTMDAPFFQPLVKEENGDEDYDVFLNPPAKKRRLTATQVQFLERNFEVENKLEPERKIQLAKELGLQPRQVAIWFQNRRARFKNKQLEKDYDSLKASYDKLKADYDNLLKENENLKNEFVSLKDKLLAREKGRENFEPFHAINSVNEEPQNSIPMTVSGKDSNAPIVTPKQEDASSAKSDIFDSDSPHSFLEPADSSNVFEPDQSDFSQDEEDDFGRSFLPLPCFSKLYHDPPANSCNFEFCVDDQPFWSWSY
Rc-XP25299	homeobox protein putative [Ricinus communis] gb|EEF32403.1| homeobox protein putative [Ricinus communis]	Ricinus communis	XP_002529960		MLDGGDFSSSSAAADPFPTTISSRRNKRNKNKRRFSDEQIKSLETMFESETRLEPRKKLQLAKELGLQPRQVAIWFQNKRARWKSKQLERDYNILRANYNSLASRFESLKKEKQALALQLQKLNNMMEKSRDQEGVCCEQRVGSAVNSSEAESDNGEAIKCESEAKPRSVSVERSEHGLGGPSDEDSSIKAEYFGLDQEEANLMSIVEPADGSLTSQEDWGSLDSDAFLINQTLVVSGGISGLDCKINELRTQGAKHGLSMQILFLVTGGAEFGDFY
Sb-XP24459	hypothetical protein SORBIDRAFT_07g029150 [Sorghum bicolor] gb|EES15483.1| hypothetical protein SORBIDRAFT_07g029150 [Sorghum bicolor]	Sorghum bicolor	XP_002445988		MKRPSGSISGGGGGGSPDLLPVVHSDDGFGGVGMEDADEDMVPCNGIGFGEKKRRLSTEQVRALERSFETENNKLEPERKARLARELGLQPRQVAVWFQNRRARWKTKQLERDYAALRHSYDALRADHDELRRDKDALLDEIKELKAKLGDDDAFSSVKEEPAASDVEVPAAGAAQGSVTILDN
Sb-XP24468	hypothetical protein SORBIDRAFT_06g024000 [Sorghum bicolor] gb|EES11198.1| hypothetical protein SORBIDRAFT_06g024000 [Sorghum bicolor]	Sorghum bicolor	XP_002446870		MDRPDHHQHQFFMPAPAPATVQVPQPQQQQQQQICVPMMDEPSSFLAGMGGGGGGPSSSSARGERKRRFTEEQIRSLESMFHAHHAKLEPREKAELARELGLQPRQVAIWFQNKRARWRSKQLEHDYAVLRAKFDDLHARVESLKQDKLALTTQLNELSERLREREDRAAGGATTASSSSCNVGGAEAEAEAEDDKRNVVLGCVNNMEPPEPESCVLVGPCATPADVSVESECDDHHHHHLDYDDGFPESYCAMPELWEPWPLVEWNAVA
Sb-XP24528	hypothetical protein SORBIDRAFT_04g033380 [Sorghum bicolor] gb|EES05814.1| hypothetical protein SORBIDRAFT_04g033380 [Sorghum bicolor]	Sorghum bicolor	XP_002452838		MERGDDCQFMVVHQYDEAAQLMHQLMVAAAGDQQDPNAGAAGRGAGGGGGERKRRFTEEQVRSLETTFHARRAKLEPREKAELARELGLQPRQVAIWFQNKRARWRSKQLEHDYAALRARYDALHARVDSLREEKLALAKQVDELRGRLQSVSERQDQSGSCEVNDAADDGKRNLNSTTTTCLVLVQEDDGATPPAAVDASGSEDSAATEYGYGYDYDHVVAYGEGLHDPLCATPDLWDTWPLLEWNAVA
Sb-XP24603	hypothetical protein SORBIDRAFT_02g027300 [Sorghum bicolor] gb|EER96901.1| hypothetical protein SORBIDRAFT_02g027300 [Sorghum bicolor]	Sorghum bicolor	XP_002460380		MKRPRGGSPSSLAAMTNPDGDGYGVVGMEAADADADADEEMMACGGGGGEKKRRLSAEQVRALERSFEVENKLEPERKARLARDLGLQPRQVAVWFQNRRARWKTKQLERDYAALRHSYDALRHDHDALRRDKDALLAEIKELKAKLGDEEAAASFTSVKAEPAASDGPPPVGVGSSESDSSAVLNDAGPPVPEAQPVPEVQGTLLDDAPCAVVAGASAAAANHGGVFFHGSFLKVEEDETGLLDDDEPCGGFFAVEQPPPMAWWTEPTEHWN
Sb-XP24627	hypothetical protein SORBIDRAFT_02g030660 [Sorghum bicolor] gb|EER99231.1| hypothetical protein SORBIDRAFT_02g030660 [Sorghum bicolor]	Sorghum bicolor	XP_002462710		MDGEDDVPEWMMEVGGAGGKGGKGGGGGALDKNKKRFSEEQIKSLESMFATQTKLEPRQKLQLARELGLQPRQVAIWFQNKRARWKSKQLEREYSALRDDYDALLCSYESLKKEKHALLKQLEKLAEMLHEPRGKYGGNADAGAGDDVRSGVGGMKEEFTDAAGAALYSSEGGGGGKFAHFTDDDVGALFRPSAQPTAAGFTSSSGPPEHQPFQFHSSSCWPSSTTEQTCSSSQWWEFESLSE
Sb-XP24657	hypothetical protein SORBIDRAFT_01g045740 [Sorghum bicolor] gb|EER92780.1| hypothetical protein SORBIDRAFT_01g045740 [Sorghum bicolor]	Sorghum bicolor	XP_002465782		MRPMASNGMASSPSPFFPPNFLLQMQQTPSDHDPQEQQHHHHHHHHHEHHLPAPPLHPHHNPFLPSSQCPSLQDFRGMAPMLGKRPMYGADVVAGGGDEVNGCGGGGGANEDELSDDGSQAGEKKRRLNVEQVRTLEKNFELGNKLEPERKLQLARALGLQPRQVAIWFQNRRARWKTKQLEKDYDALKRQLDAVKADNDALLSHNKKLQAEILALKGGREAGSSELINLNKETEASCSNRSENSSEINLDISRTPPSEGPMDPPPPHQHPHQHHHAAGGGLIPFYPSVGGGRPAAAAGVDIDQLVLHTSITPKLEPLGNGAAVQAAETASFGNLLCGVDEPPPFWPWADHQHFH
Sb-XP24672	hypothetical protein SORBIDRAFT_01g022420 [Sorghum bicolor] gb|EER94272.1| hypothetical protein SORBIDRAFT_01g022420 [Sorghum bicolor]	Sorghum bicolor	XP_002467274		MKPMATNGMAPSFFPANFLLQMQQPLHHQQQQEHHHHHHQHHHDDHHLLAPPPPALVSPFLHDFGGAMAAPPPMLAGGLGMGGDDSHLHAAEPQQQQDGGGVASDDEEVSAAAGGGCGGERKRRLSVEQVRTLERSFEVANKLEPERKAQLARALGLQPRQVAIWFQNRRARWKTKQLEKDYDALRRQLDAARAENDTLLSHNKKLQAEIMALKGGGGGGGGGGRHQEAASELINLNVKETEASCSNRSENSSEINLDISRPPQAPPPAADDSPTMNSYRGSLPFYASATARADIDQLLHSGGGHPSPAPKMELGHGTAADTPPATAAPGGGGGTFGSLLCGAAVDEQPPFWPWADGHHTFQ
Sd-AAT4051	Homeobox-leucine zipper protein HAT7 putative [Solanum demissum]AAT40518	Solanum demissum	AAT40518		MAFFPTNFMLQTPHHEDEHQPSTSLNPILPSCSPQDFHGIASFLGKRSMSFSGMDGNNACEENHGEDDLSDDGSQAGEKKRRLNMEQVKTLEKNFELGNKLEPERKMQLARALGLQPRQIAIWFQNRRARWKTKQLEKDYEVLKRQFDAIKAENDALQTQNQKLHAEIMSLKNREQPTESINLNKETEGSCSNRSENSSEIKLDISRTPAIDSPLSNHHPNISSRPFFPPSMIRSNNNNNSNNGVVVPHQLFHINSSSPRQDLKLMDQNTTTTNNNSSVKEESLSNMFCGIDDQTSFWPWLEQQHFN
Sl-CAA6441	homeobox [Solanum lycopersicum]	Solanum lycopersicum	CAA64417		MAPGILYGGSSNFDGVFTQKQRDVFSSSTAPKGHLGSLFAPASSSSNFLGSSSMVSFRGVNGGKRSFFDSFDQDDNEADELGEYLHQAEKKRRLTDNQVQFLEKSFGEENKLEPERKVQLAKELGLQPRQIAIWFQNRRARWKTKQLEKDYDELRNRYDTLKSNYNNLLKEKEDLRTEVFRLTGKLFIKEKGNGQLDLRDEHKHSNALAKETVVDPMSNVPALVVKHQQEDLSSAKSDVFDSESPRYTSRMHSSVVDQDDSARAFETDQSDSSQDDDENFSKNMLSTANLLGKDADDDYPATSSNLSYFGFPVEDQGFGFWTY
Sl-CAB6711	homeodomain protein [Solanum lycopersicum]	Solanum lycopersicum	CAB67118		MKRFSFSDSSGKLLYPTEEKKENLGYSNEFQAMLDGLEDEDGIEESGCGTGKKRRLRVDQVQALEKIFEVDNKLDPDRKVKIAQELGLQPRQIAIWFQNRRARWKTKQLERDYNILKSNYEALQHNYTKVEQEKEGLITELKGLKEKLGEETLLSPVFQRPQEILNKLKNSSDFVDSKDGSSDSDSSGVMNEETYNISTLNYQQLMPKVSSYSNSLDHLSLSSSTYTQLMDPRASNSTSSSMRAYNNNNNNNDDNNNSNNQQQQQAVGRIEEAKWFYNRGFLQHLLC
Sl-SlHDL1	SlHDL1 [Silene latifolia]	Silene latifolia	BAD27254		MKRLGGSDSLGALISMCPASDERSPRSKHMYSGRDYESMYDGMDEDGSIDEGSHIPEKKRRLSVEQVKALEKYFEVENKLEPERKVKLAQELGLQPRQVAVWFQNRRARWKTKQLERDYGVLKSNFDTLKLNYDSLLHDKDSLLNQIKMLKSKLNEKTENKICVKEEAMMCDSENNGKDIESITPQPSLDEVSDDAKLQNTQKRGVTDLKDGPSESDSSAILNEDNNNSPNASNCSSDGGIIQNEQQQLLLMSPRSPSLGFNRFSFTESRSVSDNVYQAQYVKLEEHNFFSEEACNFFSDEAAPTLHWYTPDQWTDV
Sm_18196	hypothetical protein SELMODRAFT_108871 [Selaginella moellendorffii] gb|EFJ20603.1| hypothetical protein SELMODRAFT_108871 [Selaginella moellendorffii]	Selaginella moellendorffii	XP_002978617		DDDLCDESIAQHVEKKRRLSVEQVKALEKNFEIENKLEPDRKIQLAKELGLQPRQVAVWFQNRRARWKTKQLEKDYDLLKSEYDDLKASYVDLAKERDKLQAEV
Sm_18217	hypothetical protein SELMODRAFT_18217 [Selaginella moellendorffii] ref|XP_002990005.1| hypothetical protein SELMODRAFT_18216 [Selaginella moellendorffii] gb|EFJ09018.1| hypothetical protein SELMODRAFT_18216 [Selaginella moellendorffii] gb|EFJ30074.1| hypothetical protein SELMODRAFT_18217 [Selaginella moellendorffii]	Selaginella moellendorffii	XP_002968958		MLDSLDETGDGEVADDGSTGGGGSSGGGGFPEKKRRLSVEQVRSLELSFETENRLEPVRKMQLAQELGLQPRQVAVWFQNRRARWKTKQLEKDYDVLKAAYESLAEENKRLKAQLSDKKLVDGDHEKKPDEDDDDNDEDRNEEDMDEDSGSAAAAATTTTDKPPKPLLLVATMAKNNKSSGVVEDVDDQVCTTPDSPTVVSSKFKESPLSSSDGYNSDVLDAFSPHPVPPAPPPPPARAHKLSPLAPQHPAEDEEQAPPVKEEPVAFPYKLDDDDALRGLEDDASYNCLFGTAAEEEQGNWASWWDWA
Sm_19476	jgi|Selmo1|19476|gw1.18.263.1 [Selaginella moellendorffii]	Selaginella moellendorffii		From Mukherjee et al. [10].	LRGSDALLYATFEGSSDQESGDVEASDHEVHPVEKKRRLSVDQVRSLELNFEMENKLEPERKKQLAHELGLQPRQVAVWFQNRRARWKTKQLERDYESLKASYDKLLLENKKLQAEVTALVARLDSSKSPTAAAASGDKAIVNSVEHKPEAFKGEEVTVMVTTGKNLAVVEDMDVARPPGKGGEKEGSPCSDGYTSEILDVDFPLVPVVQESVLSFEHTGVAVAKVLKDEPDGMVFDPHSNQLVLYKFDDGLLDYNNTSISINNNNNNNNINTNNSNSINANVNEYDMATSSYYYIPDGIGPWWT
Sm_81609	hypothetical protein SELMODRAFT_81609 [Selaginella moellendorffii] ref|XP_002989565.1| hypothetical protein SELMODRAFT_129907 [Selaginella moellendorffii] gb|EFJ09441.1| hypothetical protein SELMODRAFT_129907 [Selaginella moellendorffii] gb|EFJ34581.1| hypothetical protein SELMODRAFT_81609 [Selaginella moellendorffii]	Selaginella moellendorffii	XP_002964248		MDHASDEEDAIDDDPGAGQQHHIEKKRRLSVDQVKSLERHFEQDNKLEPERKLQLAKELSLQPRQVAVWFQNRRARWKTKQLEKDYDALKENLDALRGDYKSLLKEKQELEAEVCQIFFLFVLSFAF
Ta-TaHZI-1	homeodomain-leucine zipper transcription factor TaHDZipI-1 [Triticum aestivum]	Triticum aestivum	ABC86566		MKRPGGGNPSSHLQMASPNDMDYGVVGMEADGDAEEEMMACGGGGGGCGGGEKKRRLSAEQVRALERSFEVENKLEPERKARLARDLGLQPRQVAVWFQNRRARWKTKQLERDYNALRHSYDALRVDHDALRRDKEALLAEIKDLKGKLGDEEAAASFTSVKEEPAASDGPPPAGMGSSDSDSSGVLNDTDALGAAAAGHGQVFLHGNFLKVEEDETGFLDDEEPCGGFFADEPPLAWWTEPTDPWK
Ta-TaHZI-2	homeodomain-leucine zipper transcription factor TaHDZipI-2 [Triticum aestivum]	Triticum aestivum	ABC86567		MANNGMASSPSAFFPPNFLLHMQQAPPQHDPQEHHQQHHHHHHEHHLPPPHPQHNPFLPSPQCPSLQDFRGGLSPMLGKRPAMYGGGGDGGCGGDEVTGGGANEEETSDDGSQLGGEKKRRLNVEQVRTLEKNFEVANKLEPERKMQLARALGLQPRQVAIWFQNRRARWKTKQLEKDYDVLKRQFDAVKAENDALLSHNKKLQSEILGLKECREAASELINLNKETEASCSYRSENSSEINLDISGTPPSDGPMDASGPLKHQHGRRGGGMIPFYPSVARPAGVDIDHFLHASVPKMEHHHGGPDTPSFGNLLCGVDEPPPFWPWADHQQFN
Vs-tendril	tendril-less [Vicia sativa]	Vicia sativa	ACI42916		MDWNTDSTVPFVPPPGSSLSFFYNYNNYDYSGIEASEGALAETQQRLLPVIDDDPNKINNGKDHRDKKKAKNKKNKLTSNQVDALERSFHEEIKLDPERKMKLSAELGLQPRQVAVWFQNRRTRWKTKQLEQDYDVLKQENQKLQDEVMTLKEKLKEKGDCRTQAFGDETVESPLEGLGWREIEGYNPYPSCYNQQGTTSSTQQAAEGYINSSFIVEDFDSVSLHQECHWPELPYYP
Vv-CAN7896	hypothetical protein [Vitis vinifera]	Vitis vinifera	CAN78962		MAVWKDTISFRLDIAPDSNGGITALIHSPVGMNLNEMLGGEEYKYSPMAAVDDGSLAXLNSIATARKKKEKNKRRFSDEQIRLLESMFESETKLEPRKKLQVAKELGLQPRQVAIWFQNKRARWKSKQLERDYSILRGNYNSLVSRFESLKKEKQALVIQLQKLNEMVQQSGGAKQDSEQRLVQNSAESEADNRDNGNCESEVKPNLSLERSEHGGGVLSDDDSSIRADYFVMEEEPSLLTMVEPVDGCLTFTGRLGQLGL
Vv-CAN8361	hypothetical protein [Vitis vinifera]	Vitis vinifera	CAN83612		MLDSFDEEDCAEETGLITEKKKRLSFDQVKALERSFEIENKLEPERKVKIAEELGLKPRQVAIWFQNRRARWKTKQLERDYGILKANYDALKLDYESLEQEKEALVAELRELKAKLQGGNMELNQSVKEEALWERDRPKAAVTMTLNSSKSELPLSEDGPITPSFCHPRLTVNALWNLACQPLS
Vv-CAN8396	hypothetical protein [Vitis vinifera]	Vitis vinifera	CAN83969		MDKVAKNMGTRSARSRSLRSSEFGSYGSLRISLESCKYGEWEGQSRSDASEPKGSRSMLSFEDVRAGKRPDNPFFCQFDHDENGDEDLDEYFHQPEKKRRLTADQVQFLERNFEVENKLEPERKVQLAKDLGLQPRQVAIWFQNRRARWKTKQLEKDFGALQASYNSLKAEYENLLKEKDELKTEVILLTDKLLVKEKERGNLEVSNTDTLSQELPQVVVADSVSEGEVSKVSLVVCKQEDLSSTKSDVFDSDSPHYADGGHSALPEPGDSSYVFEADQSDVSQDEEDNFSKSLLPPSYIFPKLEDVDYPDPPTNPCSFGFPVEDHAFWSWSY
Vv-CAO1494	unnamed protein product [Vitis vinifera]	Vitis vinifera	CBI22185		MAFLPTDFLFQTHLEDHPPYTSHTGLPSCTPQDFHGVIPVLMKRSMSFSGVDGCEEVHGDDDFSDDGSQAGEKKRRLNLEQVKTLEKNFELGNKLEPERKMQLARTLGLQPRQIAIWFQNRRARWKTKQLEKDYDLLKRQFEAVKADNDALQAQNKKLHAELLALKSREPKGVGPINLNKETDQISWSNGSEHSSGINLDISRTTLINSPVSSQLSSKQFFPSSLRPASITQLLQGSPRSDIHCQKIDQIVQDESFCNIFSGISDQSGLWAWPEQDHFHQNQA
Vv-CAO4102	unnamed protein product [Vitis vinifera]	Vitis vinifera	CBI32024		MDGRKLYGGGSNMAVLLRKETLPSPSELLESFWIPDSSTTFHGSKSVVNFEGVGGDDTKDRPFFQTLHEEENGDEDFEGCFHRPEKKRRLTAGQVQFLERNFEVENKLEPERKNQLAKELGLQPRQVAIWFQNRRARFKTKQLEKDYDSLKASYDSLKADYDCILKEKEKLKTELLLLTDKALIGEKEGEKTKALENISPSHAESQKAIPNRVSEHVPPNAPILFCKQEDASSAKSDVFDSDSPLYTDGNHSSLLEPADSSQIFEPDQSEFSQDEEDNLSKSLIPPLCFPKLEDCSYPDPPANACNLGLPAEEQPFWFWSY
Vv-CAO6167	unnamed protein product [Vitis vinifera]	Vitis vinifera	CBI19202		MKRFSSSVSLAPLVSMCSPKEGKNSKNYPVYDSEFQAMLDSFDEEDCAEETGLITEKKKRLSFDQVKALERSFEIENKLEPERKVKIAEELGLKPRQVAIWFQNRRARWKTKQLERDYGILKANYDALKLDYESLEQEKEALVAELRELKAKLQGGNMELNQSVKEEALSRVRTMEIYQESMDWETSKTASSSSLRLNCASLSSPSPMNWFPSKAFQHQFGRMEEQSFFSAEEPCNFFWGDQAPSLHWYFPDQ
Vv-CAO6250	unnamed protein product [Vitis vinifera]	Vitis vinifera	CBI15277		MASGRVNLAAMLQNQRVPCSSQPLDALFLSASSPSFLGSRSMLSFEDVRAGKRPDNPFFCQFDHDENGDEDLDEYFHQPEKKRRLTADQVQFLERNFEVENKLEPERKVQLAKDLGLQPRQVAIWFQNRRARWKTKQLEKDFGALQASYNSLKAEYENLLKEKDELKTEVILLTDKLLVKEKERGNLEVSNTDTLSQELPQVVVADSSRAILLMFLKLTNQTYNFSKSLLPPSYIFPKLEDVDYPDPPTNPCSFGFPVEDHAFWSWSY
Vv-XP22629	PREDICTED: hypothetical protein [Vitis vinifera]	Vitis vinifera	XP_002262950		MNLNEMLGGEEYKYSPMAAVDDGSLACLNSIATARKKKEKNKRRFSDEQIRLLESMFESETKLEPRKKLQVAKELGLQPRQVAIWFQNKRARWKSKQLERDYSILRGNYNSLVSRFESLKKEKQALVIQLQKLNEMVQQSGGAKQDSEQRLVQNSAESEADNRDNGNCESEVKPNLSLERSEHGGGVLSDDDSSIRADYFVMEEEPSLLTMVEPVDGCLTSPEDWGSWDSENVFDQSSGSYQWWDFWG
Vv-XP22660	PREDICTED: hypothetical protein [Vitis vinifera]	Vitis vinifera	XP_002266089		MKRLGSSESLGALMAICPTTDEHSPRNNHVYSREFQTMFDGLDEEGCVEESGQIVEKKRRLSVDQVKALEKNFEVENKLEPERKVKLAQELGLQPRQVAVWFQNRRARWKTKQLERDYGILKANYETLKLNYDAIQHDNEALLKEIRELKSKLNEEKTESNLSVKEELVVSESDEKVKVMEQSETAMGAGVGGSDAKDLSNDDSFKDGNGGGRVSVFPDMKDGSSDSDSSAILNEDNSPNAAISSSGVLQNNHHHHLLMSPPSSSLRFNSSSSSSINCFHFSDSSRPTLGNTQKAYQPQFVKMEEHNFFGADESCNFFSDDQPPTLPWYCPDQWT
Vv-XP22715	PREDICTED: hypothetical protein [Vitis vinifera] emb|CBI23065.3| unnamed protein product [Vitis vinifera]	Vitis vinifera	XP_002271523		MESRGCSAEEAGEEGEQLTRKKSRNKKRFSDEQVQYLESIFESDSKLEARKKEELAVELGMQPRQVAIWFQNKRARWKSKQIEHDYKALRASYDALTSRFESLKEEKQSLLTQLQKLGDLMEKPGDGVGSGFGGNSSTDGGSDTGDDAKLSYLEGGLDHRLVKCSDDDKSRSAGYFGHQEGPELLDKCENADISLESTGKWFGFASGGFHDQSCTISQLWDFWSS
Vv-XP22716	PREDICTED: hypothetical protein [Vitis vinifera]	Vitis vinifera	XP_002271692		MASGRVNLAAMLQNQRVPCSSQPLDALFLSASSPSFLGSRSMLSFEDVRAGKRPDNPFFCQFDHDENGDEDLDEYFHQPEKKRRLTADQVQFLERNFEVENKLEPERKVQLAKDLGLQPRQVAIWFQNRRARWKTKQLEKDFGALQASYNSLKAEYENLLKEKDELKTEVILLTDKLLVKEKERGNLEVSNTDTLSQELPQVVVADSVSEGEVSKVSLVVCKQEDLSSTKSDVFDSDSPHYADGGHSALPEPGDSSYVFEADQSDVSQDEEDNFSKSLLPPSYIFPKLEDVDYPDPPTNPCSFGFPVEDHAFWSWSY
Vv-XP22768	PREDICTED: hypothetical protein [Vitis vinifera]	Vitis vinifera	XP_002276889		MTCNGMAFFPANFMLQTPREDDHQPPNSLNPILPSCAPQDFHGVASLLGKRSMSFSGIDVCEETNGEDDLSDDGSQAGEKKRRLNMEQVKTLEKNFELGNKLEPERKMQLARALGLQPRQIAIWFQNRRARWKTKQLEKDYDLLKRQFEAVKAENDALQAQNQKLHAEMLALKSREPTESINLNIKETEGSCSNRSENSSDIKLDISRTPAIDSPLSTHPTSRPLFPSSIRPAGVVQLFQNSSSRPDLQCQKMDQPVKEESFCNMFCGMDDQSGFWPWLEQQHFN
Vv-XP22788	PREDICTED: hypothetical protein [Vitis vinifera]	Vitis vinifera	XP_002278872		MDSCRLFFDPSSGHGNMLFLGNGDSLFRGPRSIMNIEETSKKRPFFTSPEDMFDEEYYDEQMPEKKRRLTPEQVHLLEKSFEAENKLEPERKTQLAKKLGLQPRQVAVWFQNRRARWKTKQLERDYDLLKSSYDSLVSEYDSILKEKEKLKSEVVSLTEKLQAKEVTGTPTLTVQKVEPLQADAADVPPVPCSVKVEDRLSSGSGASAVVDEDGPQLLDSGDSYFQNAEYPGCLGVQSEEDDGSDDGQSYFSDALVLPEHHHEEGEALLWVWP
Vv-XP22800	unnamed protein product [Vitis vinifera]	Vitis vinifera	CBI34588		METSENIATSIRKIRKRKFSEEQIRSLEFLFESEARPEAQLKQKVASELGLHPRQVAIWFQNKRARSKSKQIEQDYAVLKASYDNLALQFESLEKENQNLAIQLQRLRDGLEKPRGKEDEESEIGYTNSETKERYNPVLQGRIEYFAEDTHTPKMEEQTNSSLTSSADLGIFKSSCFQDQSNCSSQWWELWS
Vv-XP22857	PREDICTED: hypothetical protein [Vitis vinifera]	Vitis vinifera	XP_002285743		MKRFSSSVSLAPLVSMCSPKEGKNSKNYPVYDSEFQAMLDSFDEEDCAEETGLITEKKKRLSFDQVKALERSFEIENKLEPERKVKIAEELGLKPRQVAIWFQNRRARWKTKQLERDYGILKANYDALKLDYESLEQEKEALVAELRELKAKLQGGNMELNQSVKEEALVSESENNVSEQGKNNGNISGIHGLGDFKDGSSDSDSSGVLKNESNFNAQLMMSPASSSSLRLNCASLSSPSPMNWFPSKAFQHQFGRMEEQSFFSAEEPCNFFWGDQAPSLHWYFPDQ
Ze-18171.1	homeobox-leucine zipper protein [Zinnia elegans]	Zinnia elegans	BAB18171		MKRHGSSDSVGLMPMCHTLDETREFHSMLMEGLDDDCGGVDGGECDRGLISEKKRRLTAVQVKALEKNFEMENKLEPERKVKLAKELALQPRQVAIWFQNRRARWKTKQLERDYGVLKSNFDSLKHKYESLKQDNESMVKQIKELKSKLYEEDEPDNIPMPEQSDDKPKSPENMVETAYFPDFKDGSSDSDSSAIMGDAQKAYQPQFVKLEEHNFFGGDESCNFFSDDQAPTLQWYCQDQWNLSEEN
Zm_4102187	AZM4102187 [Zea mays]	Zea mays		From Mukherjee et al. [10].	XLPKRGSQMKRQSKRPTASRESPETGEKQKLAFAEEEAPPARKVEPDDEAEMDEDEDELGPGLGGGRAARSPCGLGEKKRRLALEQVRALERCFETDNKLDPDRKARIARDLALQPRQVAVWFQNRRARWKTKTLERDFAALRARHDALRADCDALRRDKDALAAEIRELRQKLLPKPEATVKLEATTGNDTAEERRQATAGAPPAGACKDGSSDSDSSVVFSDVEASPYSGGAAFEPPALAGLGAPFLDTSVAPTGCSSPPVFVETKWQQHGPTQYPFPFDSYKACAGYGFTEEWLASSDLIGSDGGAAGFFSEDHASSLNFNWCPSGIQGWE
Zm_4112646	AZM4112646 [Zea mays]	Zea mays		From Mukherjee et al. [10].	XPRAFLDREESTGNFAIVVENCIVRRRCMVLAMGHGREQRRAGSPAVASEFHSIEHDMKRPRGASPPLAAMTNPNDDGYGVVGMEADADADADEEMMACGGGGEKKRRLSSEQVRALERSFEVENKLEPERKARLARDLGLQPRQVAVWFQNRRARWKTKQLERDYSALRQSYDALRHDHDALRRDKDALLAEIKELKAKLGDEEAAASFTSVKAEPAASDGPPPVGVGSSESDSSAVLNDADPPVAEAPVPEVRGTLLDAPGAVAANHGGVFFHGSFLKVEEDETGLLDDDEPCGGFFSVEQPPPMAWWTEPTEHWN
Zm_4113431	AZM4113431 [Zea mays]	Zea mays		From Mukherjee et al. [10].	MSIKNSITTTTTTSTTSLLLPFILTTTPSSPLLNAPRSRTSEVTRRSMESSLGMAPIMLGKRPMYGADVQVVGGEEVNGCGGVNEDELSDDGSQAGGEKKRRLNVEQVRTLEKNFELGNKLEPERKLQLARALGLQPRQVAIWFQNRRARWKTKQLEKDYDALKRQLDAVKADNDALLSHNKKLQAEILSLKGREAGGSSELINLNKETEASCSNRSENSSEINLDISRAPASEAPLDPTPPPGAGGGGMIPFYPPSVGGRPASAAGVDIDQLLHTSAPKLEQHGSGGAVVVQAAETASFGNLLCGVDEPPPFWPWADHQHFH
Zm_4118271	AZM4118271 [Zea mays]	Zea mays		From Mukherjee et al. [10].	MAAWVSCLHLWPLSLSLSLSLSTPSLTPVLQSCSARKEIGITANSFSSAAKCRSQMKRQSKRPTASRDSPETGTVDKQLALAESLTARKTEPDELGEKKRRLAPDQVRALERCFEADNRLDPDRKARVARDLALNPRQVAVWFQNRRARWKTKTLDRDFAALRARHDALRADCDALRRDKDALAAEIRELRQKLLPKPEATVKLEATTGNDTAEERRQATAGAPPAGACKDGSSDSDSSVVFSDVEASPYSGGAAFEPPALAGLGAPFLDTSVAPTGCSSPPVFVETKWQQHGPTQYPFPFDSYKACAGYGFTEEWLASSDLIGSDGGAAGFFSEDHASSLNFNWCPSGIQGWE
Zm_4124075	AZM4124075 [Zea mays]	Zea mays		From Mukherjee et al. [10].	MATNGMAPSFYPANFLLQMQQALPHHYQQQEQHHEGHDDEDHEAAHHLLAPPPAALVSPFLHDFGGAMAAAPPPPMLAGGFGGKRMYPDEQQASDDEEEGSAAVGGGERKRRLSVDQVRTLERSFEVANKLEPERKAQLARALGLQPRQVAIWFQNRRARWKTKQLEKDYDALRRQLDAARAENDALLSHNKKLQAEIMALKGGGGGGGRQEAASELINLNVRETEASCSENNSSEINGLDVSRPDPAAGESPAMNSYRGGLPFYASAAARADIHHQLLHSGGQPSPAAAAPPKMELAPGSPPATAGGGGGTFGSLLCGAAVDEPPPFWSWADGHHTCFQ
Zm_4124691	AZM4124691 [Zea mays]	Zea mays		From Mukherjee et al. [10].	XFTGYKPTRIAATTPHDILQPQPHSTGPAPQTTGGRGHLPASFSGHHRRPCKTCTDEAYLLIRRRGHGVLAVPHQVVDAHAVEHQLLPPQVPGRRGVLLIRLAPAARRSTSLRASRRGGGAYIQTRTAWRMDPASSLISSSAVPFPAAGDGGGQRQVFLFGGGFVGGAPPLVGGAADGRRKRPFQLTAHDELQLQLQLQLDDELCGLDYELHGPQQERTTKRRLTAEQVRELELSFEEEKRKLEPERKSELARRLGIAPRQVAVWFQNRRARWRSKQLEQDFDRLRAAHDDLIAGRDALLADNDRLRSQ
Zm_4134425	AZM4134425 [Zea mays]	Zea mays		From Mukherjee et al. [10].	MESGRLIFNAPGSGAGQMLFLDCGAGGGPGGGLFHREGRGVKRPFFTSPDELLEEEYYDEQLPEKKRRLTPEQVLLLERSFEEENKLEPERKTELARKLGLQPRQVAVWFQNRRARWKTKQLERDFDRLKASFDALRADHDALLQDNNRLRSQVVSLTEKLQEKEDATEGGATADTAAPAVDVEASLADDVEEPAEPAATFEVLQEVKSEDRLSTGSGGSAVVDADALLYGRFAAAVDSSVESYFPGGEDHYHDCGTMGPVNHGAGGGIQSDDDGAGSDEGCSYYADEAAAAAAAFFAGHATHHHADEDEDAGQISWWMWN
Zm_413795	AZM413795 [Zea mays]	Zea mays		From Mukherjee et al. [10].	MASNGMASSLSPFFPPNFLLQMQQTPSDHDPQEHHHLPAPPLHLHHNPFLPSSQCPSLQDFRGMAPMLRKRPTMYCGADDVGVGGEEASCGATNEDEVSDDGSLQAVGPGEKKRRLNVEQVRTLEKNFELGNKLEAERKLQLARALGLQPRQVAIWFQNRRARWKTKQLEKDYDALRRQLDAVKADNDALLSHNKKLQAEILXLKGREAAGGSSELINLNKETEASCSNRSEDSSEINLDISRTPPASEGPMDHPPPPPPHHAAGGGLIPFYPSVGGRHSIAAGVGMDQLLHASTPKLEQHGDGCAVAVQAAETAGSFGNLLCGVDETPPFWPWADHHHFH
Zm_422699	AZM422699 [Zea mays]	Zea mays		From Mukherjee et al. [10].	MATNGMAPSFFAANFLLQMQQEQQAHHQHQHHEGHDHLLAPPPPALVSPFLHDFGGAMTAPPPPMLATGIKRMYPDGMCDDGSGHLHAEPKQHQQDCGGGASDDEEGSAAAACGERKRRLSVEQVRTLERSFEVANKLEPERKAQLARALGLQPRQVAIWFQNRRARWKTKQLEKDYDALRRQLDAARAENDALLSHNKKLQTEDLRLRPRPQLKSMHLDRRIQIMALKGGGGGRQEAASELINLNVKETEASCSNRSSDENSSEINLDISRPPRAADESPAAMDSYRGIPGGHPSPAPKMEPGHGAAATAGGGGGGGGTFGSLLCGAAADEQPPFWPWADGHHAFQ
Zm_433132	AZM433132 [Zea mays]	Zea mays		From Mukherjee et al. [10].	MPNGSKAQGERPRARRRRRRAAWCGGGELDGGGDPKKRRLSDEQAEMLELSFREERKLETGRKVHLAAELGLDPKQVAVWFQNRRARHKSKLLEEEFAKLKQAHDATILHKCHLENELMRVKDRLVLAEEELARFRSVGSHAISGDGGDAMMGRAVCSGSPSSSFSTGTCQQPGDDDLLYFPDYAYADNSVVDEWFRMYGLM
Zm_433210	AZM433210 [Zea mays]	Zea mays		From Mukherjee et al. [10].	MHLLHEWQLMCILRRRAARCGGGGGELDGGGDHKKRRLTDEQVEMLELSFREERKLETGRKVHLAAELGLDPKQVAVWFQNRRARHKSKLLEEEFAKLKQAHDAAILHKCHLENEVMRLKDKLVLAEEELTRFRSAGNHAQPGGGGGGGDHLGDDDLLYVPDYAYADSSVVEWFSLYGLM
Zm_433493	AZM433493 [Zea mays]	Zea mays		From Mukherjee et al. [10].	MDRPDHQQQQFFMPTTVQVPQPQQQQQQLCVPMLDEPPSSFLAGRGGGGASGRGERKRRFTEEQIRSLESMFHAHHAKLEPREKAELARELGLQPRQVAIWFQNKRARWRSKQLEHDYALLRAKFDDLHAHVESLKQDKLALTTQLSELSERLRERDDRAAAAGGGGRETMASSSSCIGGGGEEEAEDDKRNVLLFGCVDMEPPAESCVLVGSTCAALADVSVESECDDQHLHYDDEFPESYCAMPELWEPWPLVEWNAVA
Zm_4492	unknown [Zea mays]	Zea mays	ACF86119	From Mukherjee et al. [10].	MDGAEDDGTEWMMHGAGGKGKGGGALDKNKKRFSDEQTKSLESMFATQAKLEPRQKLQLARELGLQPRQVAIWFQNKRARWKSKQLEREYSALRDDYHALLCSYESLKDEKRALLKQLEKLAEMLHEPPQGKYYGGNADDVRSGGVGGTKEEEESTDACAGAALYSSECAGGGRFIAHFLADDDVGAALFRPPSSPQPTAGLLTSSGPPEHQPFQFHSGCCWPSSSAEQTCSGSQWWELESLSE
Zm_4496	unknown [Zea mays]	Zea mays	ACR37611	From Mukherjee et al. [10].	MEGDDDGPEWMMEVGGAGATGKGKGGALDKNKKRFSEEQIKSLESMFATQTKLEPRQKLQLARELGLQPRQVAIWFQNKRARWKSKQLERDYSALRDDYDALLCSYESLKKEKHTLLKQLEKLAEMLHEPRGKYSGNADAAGAGDDVRSGVGGMKDEFADAGAAPYSSEGGGGGKFAHFTDDDVGALFRPSSPQPSAAGFTSSGPPEHQPFQFHXGCWPSSTEQTCSSSQWWEFESLSE
Zm_459693	AZM459693 [Zea mays]	Zea mays		From Mukherjee et al. [10].	MHPSAVSFDSGDGRRRGGAQMLLFGGGGSANSNGFFRGVPMAVLAMDDATRVGKRPFFTTHEELLEEEYYDEQAPEKKRRLTAEQVQLLERSFEEENKLEPERKTELARRLGMAPRQVAVWFQNRRARWKTKQLETDYDRLKAAYNALAADHQGLLADNDSLRAQ
Zm_459694	AZM459694 [Zea mays]	Zea mays		From Mukherjee et al. [10].	MDPSAVSFDSGGTRRGGGAQMLLFGGGGSANSNGFFRGVPMAVLGMDDATRVGKRPFFTTHEELLEEEYYDEQAPEKKRRLTAEQVQLLERSFEEENKLEPERKTELARRLGMAPRQVAVWFQNRRARWKTKQLETDYDRLKAAYDALAADHQGLLADNDNLRAQVADSSPRFVSSADRLLLDFID
Zm_469357	AZM469357 [Zea mays]	Zea mays		From Mukherjee et al. [10].	MKRPRGATPSLSAMPNHQEDDGYGVLGMEADVDVDVDEEMMAFGGGGGGEKKRRLSAEQVRALERSFEVENKLEPERKARLARDLGLQPRQVAVWFQNRRARWKTKQLERDYAALRRSYDALRLDHDALRRDKDALLAEIRELKAKLGDDEDAAASFTSVKAEPAASDGPAPAGVGSSEISDSSAVLNDADPPVAEAPAPAPEVQGTLLVAPAGPVAGAAAANHGGVFFHGSFLKVEEDETGLLDDDGPCGGFFAVEQPPAMAWWNEPAEHWN
Zm_469358	AZM469358 [Zea mays]	Zea mays		From Mukherjee et al. [10].	MKRPRGATPSLSAMPNHQEGIHCSGLLWGWVMSWRECVRNEDLSPCACVFPDDGYGVLGMEADVDVDVDEEMMAFGGGGGGEKKRRLSAEQVRALERSFEVENKLEPERKARLARDLGLQPRQVAVWFQNRRARWKTKQLERDYAALRRSYDALRLDHDALRRDKDALLAEIRELKAKLGDDEDAAASFTSVKAEPAASDGPAPAGVGSSEISDSSAVLNDADPPVAEAPAPAPEVQGTLLVAPAGPVAGAAAANHGGVFFHGSFLKVEEDETGLLDDDGPCGGFFAVEQPPAMAWWNEPAEHWN
Zm_470295	AZM4702952 [Zea mays]	Zea mays		From Mukherjee et al. [10].	XEKRPGPGAKNISCSCSPVLCSSHAPRVCRITIGRRATVGFRTLGRDRGTPEREQKRLCLPGDWQQQQQLCVPMMDDPSSFLAELMGVGGGGGGGPSSSARGERKRRFTEEQIRSLESTFRARHGHAKLEPREKAELARELGLQPRQVAIWFQNKRARWRSKQLEHDYAVLRAKFDDLHARVESLRRDKLALSTQLFAWCARVHDQLNELSERLRDREDLAAAGCGGGVTTASSSCCCDGGGGGGEGAEDDKGNVAALGLGCVAVNMEPQESCGLVGSCATPADVSVESECDDHRLDYGDGFPDSYCAMPELWESWPLVEWNAVA
Zm_479999	AZM479999 [Zea mays]	Zea mays		From Mukherjee et al. [10].	MERGDCQFTVVPPRQYDEAQFMHQLMVAGDQQDPAGAGRGAAAAGGERKRRFTEEQVRSLETTFHARRAKLEPREKAELARELGLQPRQVAIWFQNKRARWRSKQLEHDYAALRAQFDAMHARVESLRQEKIALAAQVDELRGRLNERQDQSGSCEVNDAEAAADDKRNNSTSSLVQDDGATPPPAAVDASEDSAATGEYYDHVAYEYDGLHDPFVCATPDLWDTWPLLEWNATLLSVRRRRQLAHLSRTFVVVVPAPKDNGYAPSEDDVAFDGAGTESLSHTGDDPPFRLLVWKDAGDAIVVSAIHSPRCCCAGRKGGGGKGRCREFGTFWTDGWRKRLTGRESDAQPNHKYAKCSHELPESLTLFGRISGLVAATSQSMVGRAPKLTLYLGRNLIKK…
Zm_480132	AZM480132 [Zea mays]	Zea mays		From Mukherjee et al. [10].	MGCEEEDRLLFPSFAFTESFTEAGATATTPGSGEYFTYTSSLTKARQLSEGQARKRRLSDGQARFLELSFGKERKLETPRKVQLAAELGLDAKQVAVWFQNRRARHKSKLMEEEFSRLRAAHDAAVLHNCHLETELLKVKDRLAEAEEEKTKLIAAAAGGAGSSSPSSSSSSFSTVTTTQQHHTAALVGQFGVEQEEEAADLTTYMSEYAYNSYMNMMDLAPGYFGGVVYDHFN
Zm_483405	AZM483406 [Zea mays]	Zea mays		From Mukherjee et al. [10].	MEPHGVDGDATAAAERDDVDAGAYDEEVDEEEELAGSRGGLGEKKRRLAADQVRALERSFEVDNKLDPERKARIARDLSLHPRQVAVWFQNRRARWKTKQIERDFAALRVRHDALRVECDALRRDKDALAAEIKELRGMVEKQMEVKLESAAEELLPVATRSAAAAAVYNKDGSTDSDSSAVFNEEASPYPYSGAALDHQQQQETSHPLGFTGFTSFLTSSFPSVYHGDSHLDQEADGFFSAAAAGDGFFAEEQSAGIGSWYGGEGW
Zm_hox12	hox12 [Zea mays]	Zea mays		From Mukherjee et al. [10].	MGCEEEERLLFPSFVFPESFAEAATPGSGGEQKKARQRRRRKPRPAEGGEGADEQARKRRLSDDQARFLELSFRKERKLETPRKVQLAAELGLDAKQVAVWFQNRRARHKSKLMEEEFSKLRAAHDAVVLHNCHLETELLKMKDRLAEVEEEKTKLVAAAAAAAGGAAGAGSSSPSSSSFSTVTHHPAAALQVGQFGVEPEEAADLAYMTEYAYNSYMNMMDLAPAYFGGVVYDYDHFN
Zm_hox6	hox6 [Zea mays]	Zea mays		From Mukherjee et al. [10].	MDTRDHHHPSSNELILQQYSQAPPPGKNNSNNSSSNKRRFTDDQIRLLESIFESETKLEPKKKLQVARELGLQPRQVSIWFQNRRARLKSKQMEKDYVTLRDNYDKLVSRFEMLKEEKQCLISQKEKLSEMLAESETTGVNNKPLAALVKLLDLNSCIFTRKLDFAFRDVSTTTEGRRVSMAEKAMIPCWGFFFSVFLFFHKVS
ATHB17	ATHB17 (ARABIDOPSIS THALIANA HOMEOBOX-LEUCINE ZIPPER PROTEIN 17);	Arabidopsis thaliana	NP_178252.2	HD-Zip II. Used as outgroup	MIKLLFTYICTYTYKLYALYHMDYACVCMYKYKGIVTLQVCLFYIKLRVFLSNFTFSSSILALKNPNNSLIKIMAILPENSSNLDLTISVPGFSSSPLSDEGSGGGRDQLRLDMNRLPSSEDGDDEEFSHDDGSAPPRKKLRLTREQSRLLEDSFRQNHTLNPKQKEVLAKHLMLRPRQIEVWFQNRRARSKLKQTEMECEYLKRWFGSLTEENHRLHREVEELRAMKVGPTTVNSASSLTMCPRCERVTPAASPSRAVVPVPAKKTFPPQERDR
HAT1	transcription factor [Arabidopsis thaliana]	Arabidopsis thaliana	NP_193476.1	HD-Zip II. Used as outgroup	MMMGKEDLGLSLSLGFAQNHPLQLNLKPTSSPMSNLQMFPWNQTLVSSSDQQKQQFLRKIDVNSLPTTVDLEEETGVSSPNSTISSTVSGKRRSTEREGTSGGGCGDDLDITLDRSSSRGTSDEEEDYGGETCRKKLRLSKDQSAVLEDTFKEHNTLNPKQKLALAKKLGLTARQVEVWFQNRRARTKLKQTEVDCEYLKRCVEKLTEENRRLEKEAAELRALKLSPRLYGQMSPPTTLLMCPSCERVAGPSSSNHNQRSVSLSPWLQMAHGSTFDVMRPRS
HAT22	HAT22; transcription factor [Arabidopsis thaliana]	Arabidopsis thaliana	NP_195493.1	HD-Zip II. Used as outgroup	MGLDDSCNTGLVLGLGLSPTPNNYNHAIKKSSSTVDHRFIRLDPSLTLSLSGESYKIKTGAGAGDQICRQTSSHSGISSFSSGRVKREREISGGDGEEEAEETTERVVCSRVSDDHDDEEGVSARKKLRLTKQQSALLEDNFKLHSTLNPKQKQALARQLNLRPRQVEVWFQNRRARTKLKQTEVDCEFLKKCCETLTDENRRLQKELQDLKALKLSQPFYMHMPAATLTMCPSCERLGGGGVGGDTTAVDEETAKGAFSIVTKPRFYNPFTNPSAAC
