# Supplementary material for: Uncharacterized conserved motifs outside the HD-Zip domain in HD-Zip subfamily I transcription factors; a potential source of functional diversity
Source: BMC Plant Biol. 2011 Mar 3;11:42. doi: 10.1186/1471-2229-11-42 (PMC3060862; doi:10.1186/1471-2229-11-42)
Supplement: Additional file 11 — NLStradamus report. Text file with the report of the analysis performed with the program NLStradamus on the complete sequences. [file 1471-2229-11-42-S11.TXT]

Pv-HDZ2
MAGGKLHPGSNMSLLLQNDRLPCSSEVLESLWAHTSNAASFQGSKSMVDFENVSGGRVTDRPFFQALEKEDNCDDDYEGCFHQPGKKRRLTSEQVQFLERNFEVENKLEPERKVQLAKELGLQPRQVAIWFQNRRARFKTKQLEKDYGTLKASYDRLKGDYESLLQENDKLKAEVNSLESKLILRDKEKENSDDKSSPDAVNSPHKEPMDLISNSTSENGTKVSLPIMVTCKQEDANSAKSDVLDSDSPHCTDGNHPSSFVEPADSSHAFEPDHSDFSQDEEDNLSESLLTLPCLPKVEEACYDDPPENPCNFGFHVEDQTFCFWPY
000000000000000000000000000000000000000000000000000000000000000000000000000000000000000000000000000000000000000000000000000000000000000000000000000000000000000000000000000000000000000000000000000000000000000000000000000000000000000000000000000000000000000000000000000000000000000000000000000000000000000000000000000000000000000
Finished analyzing Pv-HDZ2. Found 0 sites.

Sb-XP24459
MKRPSGSISGGGGGGSPDLLPVVHSDDGFGGVGMEDADEDMVPCNGIGFGEKKRRLSTEQVRALERSFETENNKLEPERKARLARELGLQPRQVAVWFQNRRARWKTKQLERDYAALRHSYDALRADHDELRRDKDALLDEIKELKAKLGDDDAFSSVKEEPAASDVEVPAAGAAQGSVTILDN
0000000000000000000000000000000000000000000000000000000000000000000000000000000000000000000000000000000000000000000000000000000000000000000000000000000000000000000000000000000000000000
Finished analyzing Sb-XP24459. Found 0 sites.

Sb-XP24603
MKRPRGGSPSSLAAMTNPDGDGYGVVGMEAADADADADEEMMACGGGGGEKKRRLSAEQVRALERSFEVENKLEPERKARLARDLGLQPRQVAVWFQNRRARWKTKQLERDYAALRHSYDALRHDHDALRRDKDALLAEIKELKAKLGDEEAAASFTSVKAEPAASDGPPPVGVGSSESDSSAVLNDAGPPVPEAQPVPEVQGTLLDDAPCAVVAGASAAAANHGGVFFHGSFLKVEEDETGLLDDDEPCGGFFAVEQPPPMAWWTEPTEHWN
000000000000000000000000000000000000000000000000000000000000000000000000000000000000000000000000000000000000000000000000000000000000000000000000000000000000000000000000000000000000000000000000000000000000000000000000000000000000000000000000000000000000000000000000000000000
Finished analyzing Sb-XP24603. Found 0 sites.

Ta-TaHZI-1
MKRPGGGNPSSHLQMASPNDMDYGVVGMEADGDAEEEMMACGGGGGGCGGGEKKRRLSAEQVRALERSFEVENKLEPERKARLARDLGLQPRQVAVWFQNRRARWKTKQLERDYNALRHSYDALRVDHDALRRDKEALLAEIKDLKGKLGDEEAAASFTSVKEEPAASDGPPPAGMGSSDSDSSGVLNDTDALGAAAAGHGQVFLHGNFLKVEEDETGFLDDEEPCGGFFADEPPLAWWTEPTDPWK
0000000000000000000000000000000000000000000000000000000000000000000000000000000000000000000000000000000000000000000000000000000000000000000000000000000000000000000000000000000000000000000000000000000000000000000000000000000000000000000000000000000
Finished analyzing Ta-TaHZI-1. Found 0 sites.

Rc-XP25139
MKRFSSPESFAALLSISSSKEEKTTQKSNQVYSREFQAMLDSLEEEDCTEETTLTTTEKKRRLSMDQVKALEKNFEVENKLEPERKIRLAEELGLQPRQVAIWFQNRRARWKTKQLEREYVTLKTNYEALKLDYNNLERDNESLNLQLKELKAKMREGNAESSQSVKEECPVSESENNASVQSQSHEFSDNNNSNGSFKDNISDLSSHTLMNWIQLSDSRAILGNGYQVYQPHLVKLEEHHSLFNIEESCNFLSVDQAPTLHWHFTEQ
0000000000000000000000000000000000000000000000000000000000000000000000000000000000000000000000000000000000000000000000000000000000000000000000000000000000000000000000000000000000000000000000000000000000000000000000000000000000000000000000000000000000000000000000000000
Finished analyzing Rc-XP25139. Found 0 sites.

Vv-XP22660
MKRLGSSESLGALMAICPTTDEHSPRNNHVYSREFQTMFDGLDEEGCVEESGQIVEKKRRLSVDQVKALEKNFEVENKLEPERKVKLAQELGLQPRQVAVWFQNRRARWKTKQLERDYGILKANYETLKLNYDAIQHDNEALLKEIRELKSKLNEEKTESNLSVKEELVVSESDEKVKVMEQSETAMGAGVGGSDAKDLSNDDSFKDGNGGGRVSVFPDMKDGSSDSDSSAILNEDNSPNAAISSSGVLQNNHHHHLLMSPPSSSLRFNSSSSSSINCFHFSDSSRPTLGNTQKAYQPQFVKMEEHNFFGADESCNFFSDDQPPTLPWYCPDQWT
00000000000000000000000000000000000000000000000000000000000000000000000000000000000000000000000000000000000000000000000000000000000000000000000000000000000000000000000000000000000000000000000000000000000000000000000000000000000000000000000000000000000000000000000000000000000000000000000000000000000000000000000000000000000000000000000
Finished analyzing Vv-XP22660. Found 0 sites.

Vv-XP22716
MASGRVNLAAMLQNQRVPCSSQPLDALFLSASSPSFLGSRSMLSFEDVRAGKRPDNPFFCQFDHDENGDEDLDEYFHQPEKKRRLTADQVQFLERNFEVENKLEPERKVQLAKDLGLQPRQVAIWFQNRRARWKTKQLEKDFGALQASYNSLKAEYENLLKEKDELKTEVILLTDKLLVKEKERGNLEVSNTDTLSQELPQVVVADSVSEGEVSKVSLVVCKQEDLSSTKSDVFDSDSPHYADGGHSALPEPGDSSYVFEADQSDVSQDEEDNFSKSLLPPSYIFPKLEDVDYPDPPTNPCSFGFPVEDHAFWSWSY
00000000000000000000000000000000000000000000000000000000000000000000000000000000000000000000000000000000000000000000000000000000000000000000000000000000000000000000000000000000000000000000000000000000000000000000000000000000000000000000000000000000000000000000000000000000000000000000000000000000000000000000000000000
Finished analyzing Vv-XP22716. Found 0 sites.

Gm-184277-
MLEGLDEEGCVEEPGHHSEKKRRLSVDQVKALEKNFEVENKLEPDRKLKLAQELGLQPRQVAVWFQNRRARWKTKQLERDYGVLKANYESLKLNYDTLQQDHEALLKEIKELKSRLVQEENNNNTESDVSVKEEMLTTTLCETAIPGSDTKELSYECFNKSDEVGGGSSVFHVDFKDGSSDSDSSAILNEENNNHSPNNNAAISSCGVLQSHGLLLSPSSSSMNNCFQFQKQYQTTTTQYVKMEEHNFLSADEACNFFSDEQAPTLQWYCSEEWS
00000000000000000000000000000000000000000000000000000000000000000000000000000000000000000000000000000000000000000000000000000000000000000000000000000000000000000000000000000000000000000000000000000000000000000000000000000000000000000000000000000000000000000000000000000000000
Finished analyzing Gm-184277-. Found 0 sites.

At_ATHB1
MESNSFFFDPSASHGNSMFFLGNLNPVVQGGGARSMMNMEETSKRRPFFSSPEDLYDDDFYDDQLPEKKRRLTTEQVHLLEKSFETENKLEPERKTQLAKKLGLQPRQVAVWFQNRRARWKTKQLERDYDLLKSTYDQLLSNYDSIVMDNDKLRSEVTSLTEKLQGKQETANEPPGQVPEPNQLDPVYINAAAIKTEDRLSSGSVGSAVLDDDAPQLLDSCDSYFPSIVPIQDNSNASDHDNDRSCFADVFVPTTSPSHDHHGESLAFWGWP
00000000000000000000000000000000000000000000000000000000000000000000000000000000000000000000000000000000000000000000000000000000000000000000000000000000000000000000000000000000000000000000000000000000000000000000000000000000000000000000000000000000000000000000000000000000
Finished analyzing At_ATHB1. Found 0 sites.

At_ATHB12
MEEGDFFNCCFSEISSGMTMNKKKMKKSNNQKRFSEEQIKSLELIFESETRLEPRKKVQVARELGLQPRQVAIWFQNKRARWKTKQLEKEYNTLRANYNNLASQFEIMKKEKQSLVSELQRLNEEMQRPKEEKHHECCGDQGLALSSSTESHNGKSEPEGRLDQGSVLCNDGDYNNNIKTEYFGFEEETDHELMNIVEKADDSCLTSSENWGGFNSDSLLDQSSSNYPNWWEFWS
0000000000000000000000000000000000000000000000000000000000000000000000000000000000000000000000000000000000000000000000000000000000000000000000000000000000000000000000000000000000000000000000000000000000000000000000000000000000000000000
Finished analyzing At_ATHB12. Found 0 sites.

At_ATHB40
MNYTVDDQNMAFISQLYPDVYTQIVQPGEVKQPKRRRKKTKGSVASADGGNGLFRKRKLTDEQVNMLEMSFGDEHKLESERKDRLAAELGLDPRQVAVWFQNRRARWKNKRLEEEYNKLKNSHDNVVVDKCRLESEVIQLKEQLYDAEREIQRLAERVEGGSSNSPISSSVSVEANETPFFGDYKVGDDGDDYDHLFYPVPENSYIDEAEWMSLYI
000000000000000000000000000000111111111111000000000000000000000000000000000000000000000000000000000000000000000000000000000000000000000000000000000000000000000000000000000000000000000000000000000000000000000000000000
At_ATHB40	posterior>0.6	31	42	KQPKRRRKKTKG
Finished analyzing At_ATHB40. Found 1 sites.

At_ATHB16
MKRLSSSDSMCGLISTSTDEQSPRGYGSNYQSMLEGYDEDATLIEEYSGNHHHMGLSEKKRRLKVDQVKALEKNFELENKLEPERKTKLAQELGLQPRQVAVWFQNRRARWKTKQLEKDYGVLKGQYDSLRHNFDSLRRDNDSLLQEISKIKAKVNGEEDNNNNKAITEGVKEEEVHKTDSIPSSPLQFLEHSSGFNYRRSFTDLRDLLPNSTVVEAGSSDSCDSSAVLNDETSSDNGRLTPPVTVTGGSFLQFVKTEQTEDHEDFLSGEEACGFFSDEQPPSLHWYSASDHWT
000000000000000000000000000000000000000000000000000000000000000000000000000000000000000000000000000000000000000000000000000000000000000000000000000000000000000000000000000000000000000000000000000000000000000000000000000000000000000000000000000000000000000000000000000000000000000000000000000000
Finished analyzing At_ATHB16. Found 0 sites.

At_ATHB51
MEWSTTSNVENVRVAFMPPPWPESSSFNSLHSFNFDPYAGNSYTPGDTQTGPVISVPESEKIMNAYRFPNNNNEMIKKKRLTSGQLASLERSFQEEIKLDSDRKVKLSRELGLQPRQIAVWFQNRRARWKAKQLEQLYDSLRQEYDVVSREKQMLHDEVKKLRALLRDQGLIKKQISAGTIKVSGEEDTVEISSVVVAHPRTENMNANQITGGNQVYGQYNNPMLVASSGWPSYP
0000000000000000000000000000000000000000000000000000000000000000000000000000000000000000000000000000000000000000000000000000000000000000000000000000000000000000000000000000000000000000000000000000000000000000000000000000000000000000000
Finished analyzing At_ATHB51. Found 0 sites.

At_ATHB3
MYMYEEERNNINNNQEGLRLEMAFPQHGFMFQQLHEDNAHHLPSPTSLPSCPPHLFYGGGGNYMMNRSMSFTGVSDHHHLTQKSPTTTNNMNDQDQVGEEDNLSDDGSHMMLGEKKKRLNLEQVRALEKSFELGNKLEPERKMQLAKALGLQPRQIAIWFQNRRARWKTKQLERDYDSLKKQFDVLKSDNDSLLAHNKKLHAELVALKKHDRKESAKIKREFAEASWSNNGSTENNHNNNSSDANHVSMIKDLFPSSIRSATATTTSTHIDHQIVQDQDQGFCNMFNGIDETTSASYWAWPDQQQQHHNHHQFN
00000000000000000000000000000000000000000000000000000000000000000000000000000000000000000000000000000000000000000000000000000000000000000000000000000000000000000000000000000000000000000000000000000000000000000000000000000000000000000000000000000000000000000000000000000000000000000000000000000000000000000000000000
Finished analyzing At_ATHB3. Found 0 sites.

At_ATHB52
MENSQSQGKNKKKRLTQDQVRQLEKCFTMNKKLEPDLKLQLSNQLGLPQRQVAVWFQNKRARFKTQSLEVQHCTLQSKHEAALSDKAKLEHQVQFLQDELKRARNQLALFTNQDSPVDNSNLGSCDEDHDDQVVVFDELYACFVSNGHGSSSTSWV
000000000000000000000000000000000000000000000000000000000000000000000000000000000000000000000000000000000000000000000000000000000000000000000000000000000000
Finished analyzing At_ATHB52. Found 0 sites.

At_ATHB5
MKRSRGSSDSLSGFLPIRHSTTDKQISPRPTTTGFLYSGAGDYSQMFDALEDDGSLEDLGGVGHASSTAAEKKRRLGVEQVKALEKNFEIDNKLEPERKVKLAQELGLQPRQVAIWFQNRRARWKTKQLERDYGVLKSNFDALKRNRDSLQRDNDSLLGQIKELKAKLNVEGVKGIEENGALKAVEANQSVMANNEVLELSHRSPSPPPHIPTDAPTSELAFEMFSIFPRTENFRDDPADSSDSSAVLNEEYSPNTVEAAGAVAATTVEMSTMGCFSQFVKMEEHEDLFSGEEACKLFADNEQWYCSDQWNS
000000000000000000000000000000000000000000000000000000000000000000000000000000000000000000000000000000000000000000000000000000000000000000000000000000000000000000000000000000000000000000000000000000000000000000000000000000000000000000000000000000000000000000000000000000000000000000000000000000000000000000000000
Finished analyzing At_ATHB5. Found 0 sites.

Rc-XP25174
MAFPPHGFLFHSQEDNDHLPSPSSLNSLPSCPPHLFPGGGHFLMKRSMSFSGVEKCEEGVHGDDDLSDDGSQLGEKKKRLNLEQVKALEKSFELGNKLEPERKMQLAKALGLQPRQIAIWFQNRRARWKTKQLEKDYDVLKKQFDALKADNEVLQTQNKKLHAELMDLKGRDSNDVNLKKETDQGSWSNGSENSCDANNLDISRTPVATSPVSSQLTTKHLFSTSIRPTSMTQLLQTSSRPSSDHPQCLKIDNHHHHHQLIQEENFCNMFNGMEEQQGFWPWPEQHQPFSLNQTHQFSNN
000000000000000000000000000000000000000000000000000000000000000000000000000000000000000000000000000000000000000000000000000000000000000000000000000000000000000000000000000000000000000000000000000000000000000000000000000000000000000000000000000000000000000000000000000000000000000000000000000000000000
Finished analyzing Rc-XP25174. Found 0 sites.

Gh-ABO4774
MAFPPHAFMFQPHEDHHNDHLPSPTSLNFLPSCPPQLFHGGGAPFMMKRSVSFSGVDKSEEVHGDDELSDDGSHLGEKKKRLNLEQVKALEKSFELGNKLEPERKVQLAKALGLQPRQIAIWFQNRRARWKTKQLEKDYDALKKQFEALKADNDALQAQNKKLNAELLALKTKDSNETSCIKKENDCSWSYGSDKNSCDVNLDISRTPLTSSSKHLFPPSVRPTSMTQLLQGSSRPDLQCVKLDQVVQEESFCNMFNGVDEQQAFWPWSEQQSFH
00000000000000000000000000000000000000000000000000000000000000000000000000000000000000000000000000000000000000000000000000000000000000000000000000000000000000000000000000000000000000000000000000000000000000000000000000000000000000000000000000000000000000000000000000000000000
Finished analyzing Gh-ABO4774. Found 0 sites.

Vv-CAO1494
MAFLPTDFLFQTHLEDHPPYTSHTGLPSCTPQDFHGVIPVLMKRSMSFSGVDGCEEVHGDDDFSDDGSQAGEKKRRLNLEQVKTLEKNFELGNKLEPERKMQLARTLGLQPRQIAIWFQNRRARWKTKQLEKDYDLLKRQFEAVKADNDALQAQNKKLHAELLALKSREPKGVGPINLNKETDQISWSNGSEHSSGINLDISRTTLINSPVSSQLSSKQFFPSSLRPASITQLLQGSPRSDIHCQKIDQIVQDESFCNIFSGISDQSGLWAWPEQDHFHQNQA
0000000000000000000000000000000000000000000000000000000000000000000000000000000000000000000000000000000000000000000000000000000000000000000000000000000000000000000000000000000000000000000000000000000000000000000000000000000000000000000000000000000000000000000000000000000000000000000
Finished analyzing Vv-CAO1494. Found 0 sites.

Cr-ABL6311
ASFLGKRSMSFSGVDICDQDGVGGGGGHGGEDDLSDDGSQLGEKKRRLNMEQVKTLEKNFELGNKLEPERKMQLARALGLQPRQIAIWFQNRRARWKTKQLEKDYDILKRQFEAIKAENDALQAQNQKLHAEIMALKNREPTESINLNKETEGSCSNRSENSSDNIKLDISRTTPAIDSHPQTSRPFFPSSLIRPNTAQQLFQTTSSSSRPPPADHHHLIQCQNNNNNNPTATVKEESSLCNMFCTIDDQTGFWPWLEQHHFN
00000000000000000000000000000000000000000000000000000000000000000000000000000000000000000000000000000000000000000000000000000000000000000000000000000000000000000000000000000000000000000000000000000000000000000000000000000000000000000000000000000000000000000000000
Finished analyzing Cr-ABL6311. Found 0 sites.

Sb-XP24672
MKPMATNGMAPSFFPANFLLQMQQPLHHQQQQEHHHHHHQHHHDDHHLLAPPPPALVSPFLHDFGGAMAAPPPMLAGGLGMGGDDSHLHAAEPQQQQDGGGVASDDEEVSAAAGGGCGGERKRRLSVEQVRTLERSFEVANKLEPERKAQLARALGLQPRQVAIWFQNRRARWKTKQLEKDYDALRRQLDAARAENDTLLSHNKKLQAEIMALKGGGGGGGGGGRHQEAASELINLNVKETEASCSNRSENSSEINLDISRPPQAPPPAADDSPTMNSYRGSLPFYASATARADIDQLLHSGGGHPSPAPKMELGHGTAADTPPATAAPGGGGGTFGSLLCGAAVDEQPPFWPWADGHHTFQ
00000000000000000000000000000000000000000000000000000000000000000000000000000000000000000000000000000000000000000000000000000000000000000000000000000000000000000000000000000000000000000000000000000000000000000000000000000000000000000000000000000000000000000000000000000000000000000000000000000000000000000000000000000000000000000000000000000000000000000000000000
Finished analyzing Sb-XP24672. Found 0 sites.

Sb-XP24657
MRPMASNGMASSPSPFFPPNFLLQMQQTPSDHDPQEQQHHHHHHHHHEHHLPAPPLHPHHNPFLPSSQCPSLQDFRGMAPMLGKRPMYGADVVAGGGDEVNGCGGGGGANEDELSDDGSQAGEKKRRLNVEQVRTLEKNFELGNKLEPERKLQLARALGLQPRQVAIWFQNRRARWKTKQLEKDYDALKRQLDAVKADNDALLSHNKKLQAEILALKGGREAGSSELINLNKETEASCSNRSENSSEINLDISRTPPSEGPMDPPPPHQHPHQHHHAAGGGLIPFYPSVGGGRPAAAAGVDIDQLVLHTSITPKLEPLGNGAAVQAAETASFGNLLCGVDEPPPFWPWADHQHFH
0000000000000000000000000000000000000000000000000000000000000000000000000000000000000000000000000000000000000000000000000000000000000000000000000000000000000000000000000000000000000000000000000000000000000000000000000000000000000000000000000000000000000000000000000000000000000000000000000000000000000000000000000000000000000000000000000000000000000000000
Finished analyzing Sb-XP24657. Found 0 sites.

Ta-TaHZI-2
MANNGMASSPSAFFPPNFLLHMQQAPPQHDPQEHHQQHHHHHHEHHLPPPHPQHNPFLPSPQCPSLQDFRGGLSPMLGKRPAMYGGGGDGGCGGDEVTGGGANEEETSDDGSQLGGEKKRRLNVEQVRTLEKNFEVANKLEPERKMQLARALGLQPRQVAIWFQNRRARWKTKQLEKDYDVLKRQFDAVKAENDALLSHNKKLQSEILGLKECREAASELINLNKETEASCSYRSENSSEINLDISGTPPSDGPMDASGPLKHQHGRRGGGMIPFYPSVARPAGVDIDHFLHASVPKMEHHHGGPDTPSFGNLLCGVDEPPPFWPWADHQQFN
000000000000000000000000000000000000000000000000000000000000000000000000000000000000000000000000000000000000000000000000000000000000000000000000000000000000000000000000000000000000000000000000000000000000000000000000000000000000000000000000000000000000000000000000000000000000000000000000000000000000000000000000000000000000000000000
Finished analyzing Ta-TaHZI-2. Found 0 sites.

Dc-05625.1
MDFFPANFMLHHHQEQDHRRNHIQNPASQFIDSSQNLLPPQDFHGTIGSFLGKRSMSFSGGDHHQQQLNEESNIHGDHVDDLSDPEDDDGSGTVGSGGSKKRRLNMEQVRTLEKSFEMGNKLEPDRKLELARALGLQPRQIAIWFQNRRARWKTKQLEKDYDLLKSQFDAVKAENDSLQSHNQKLHAQIMALKNGEPTESINLNKETEGSSSNRSTENSSEIKPDFSRTSPAIDSHPHKLTSIPLFPPPNNNNKSSFFRLQQPAAFHMSRPSDHPHQQSVKEEHFCNMFTGVEDQTAFWPWLEQQPFN
00000000000000000000000000000000000000000000000000000000000000000000000000000000000000000000000000000000000000000000000000000000000000000000000000000000000000000000000000000000000000000000000000000000000000000000000000000000000000000000000000000000000000000000000000000000000000000000000000000000000000000000
Finished analyzing Dc-05625.1. Found 0 sites.

Dc-05623.1
MSTCTREMDFFPANFMIQNHQHQEQEEQVHQFPHIQNHMLPPQDFHGTIGSFLGKSSMTYSRVDQHLHEESNVNGDHVDDLSDADDEDGSGALGSGGSKKRRLNIMQLKTLEKSFELGNKLEPERKLELSRALGLQPRQIAIWFQNRRARWKTKQLEKDYDLLKSQFDSLKAENDSLQSRNKALHAQILALKNREPTDSINLNKETEGSSSNNRSTENSYEIKPDFSRTPPAIDSYPQKITSIPFFPPNTSNFIRLQQPALHLSRPSDHHHHQPVKEEDFCNMLDDQTAFWPWLEQQQPFN
0000000000000000000000000000000000000000000000000000000000000000000000000000000000000000000000000000000000000000000000000000000000000000000000000000000000000000000000000000000000000000000000000000000000000000000000000000000000000000000000000000000000000000000000000000000000000000000000000000000000000
Finished analyzing Dc-05623.1. Found 0 sites.

Gm-ACU1987
MKGLEKSFELGNKLEPERKMQLAKALGLQPRQISIWFQDRRARWKTKQLEKEYEVLKKLFEAVKADNDSLKAQNQKLHAELQTLKSRDCSETGTVISLKKETEGSWSNGSNNSSEINLDLSRTPVMNSPVSSSLNGKTLLPTSLKPTSITQLLQCSSRSDLQDESFCNMFHNIDEQQNFWPWPDHQQHQFH
00000000000000000000000000000000000000000000000000000000000000000000000000000000000000000000000000000000000000000000000000000000000000000000000000000000000000000000000000000000000000000000000
Finished analyzing Gm-ACU1987. Found 0 sites.

Gm-ACU1808
MESGRIFFGASASSGNNMLFLGNTELAFRGRSIMSMEEASKRRPFFTSPDELYDEEYYEKQSPEKKHRLSSEQVHLLEKSFEEENKLEPERKTQLAKKLGLQPRQVAVWFQNRRARWKTKQLERDYDVLKSSYDTLLSSYDSIMKENEKLKSEVVSLNEKLQVQAKEVPEEPLCDKKVDPIPVDEDMAPIFGTRVEDHLSSGSVGSAVVDEGSPQVVVDSVDSYILADNYGGCVGPVERVQSEEEDGSDDGRSYLDVFVVSETEHQNHEEGETLGWWTNMYYVG
00000000000000000000000000000000000000000000000000000000000000000000000000000000000000000000000000000000000000000000000000000000000000000000000000000000000000000000000000000000000000000000000000000000000000000000000000000000000000000000000000000000000000000000000000000000000000000000
Finished analyzing Gm-ACU1808. Found 0 sites.

Pv-HDZ3
EQMPEKKHRLSSEQVHLLEKSFEEENKLEPERKTQLAKKLGLQPRQVAVWFQNRRARWKTKQLERDFDVLKSSYDTLLSSYDSLMKDNEKLKSEVVSLNEKLQDQAKEVPEEPFYDKKVDPLPVEDIATIFSTRVEDHQSSGSVGSAVVDEGSPQLVVDSVDSYLPADNPGGCVGPVERIQSEEEDGSDDGRSYMDVFVVSETENQNHEEGEALVWWTNMYYVE
00000000000000000000000000000000000000000000000000000000000000000000000000000000000000000000000000000000000000000000000000000000000000000000000000000000000000000000000000000000000000000000000000000000000000000000000000000000
Finished analyzing Pv-HDZ3. Found 0 sites.

Lj-BAG5005
MESGRLYFDNNRGNNMNTFFLGNADLGFRGRSMMSMEEGSKRRPFFSSPDELYDEEYYEEQSPEKKRRLTSEQVNLLEKSFEEENKLEPERKTQLAKKLGLQPRQVAVWFQNRRARWKTKQLERDYDVLKSSYDSLLATYDTIAKENEKLKSEVVSLNEKLQVQATEMPGEPPSDKKADPLPVDMVQIFSMKVEDHMSSGSVGSAVVDEGSPQLVVDSVDSYFPADNYVECVVAPAAERVQSEEEDGSDDGRSYLDVFVISETEQQNHENGEGLNWWGNMYYVA
00000000000000000000000000000000000000000000000000000000000000000000000000000000000000000000000000000000000000000000000000000000000000000000000000000000000000000000000000000000000000000000000000000000000000000000000000000000000000000000000000000000000000000000000000000000000000000000
Finished analyzing Lj-BAG5005. Found 0 sites.

Vv-XP22788
MDSCRLFFDPSSGHGNMLFLGNGDSLFRGPRSIMNIEETSKKRPFFTSPEDMFDEEYYDEQMPEKKRRLTPEQVHLLEKSFEAENKLEPERKTQLAKKLGLQPRQVAVWFQNRRARWKTKQLERDYDLLKSSYDSLVSEYDSILKEKEKLKSEVVSLTEKLQAKEVTGTPTLTVQKVEPLQADAADVPPVPCSVKVEDRLSSGSGASAVVDEDGPQLLDSGDSYFQNAEYPGCLGVQSEEDDGSDDGQSYFSDALVLPEHHHEEGEALLWVWP
000000000000000000000000000000000000000000000000000000000000000000000000000000000000000000000000000000000000000000000000000000000000000000000000000000000000000000000000000000000000000000000000000000000000000000000000000000000000000000000000000000000000000000000000000000000
Finished analyzing Vv-XP22788. Found 0 sites.

Rc-XP25173
MDQSGRLLFNPSASSCHGGNMLFLGNCDSVFRGPRSMFKMEDTSKKRPFFSSPEDFFDDEYYDEQLPEKKRRLTSEQVNLLEKSFEEENKLEPERKTQLAKKLGMQPRQVAVWFQNRRARWKTKQLERDYDVLKASYDSLLSDFDNTVKENQKLKSEVVSLTEKLQTKELTGATIPGQEPESLPAVTANASAFELNVKLRTGSALEALEVQW
00000000000000000000000000000000000000000000000000000000000000000000000000000000000000000000000000000000000000000000000000000000000000000000000000000000000000000000000000000000000000000000000000000000000000000000
Finished analyzing Rc-XP25173. Found 0 sites.

Ps-ABR1622
MASNGVRFNASNRNLIVMVNETPSFEADSTPLTSLDGVMKSVSKRPFYNTLDAEEAGDEDLLDECVHQPGKKRRLSADQVHFLEKSFEVDNKLEPERKTQLARDLGLQPRQVAVWFQNRRARWKTKQLEREYDILKSSYDTLRVDYDNLLKEKEKLRSEVICLTDKLHAKEKGLEIQTNDLETTCKKTFIQSNSQFESLEKSGIVSKGMTAPFDQQLVSYSIEDPLSSGTDGSAVVDEESPHHIDSGHSSVVGYVTSTHISPFEADLSDFSHVDEEEEEGGISEKLLLPQDCHMKMECILFPEAPTTSCTYVFAMDDQENLSWWDWP
000000000000000000000000000000000000000000000000000000000000000000000000000000000000000000000000000000000000000000000000000000000000000000000000000000000000000000000000000000000000000000000000000000000000000000000000000000000000000000000000000000000000000000000000000000000000000000000000000000000000000000000000000000000000000
Finished analyzing Ps-ABR1622. Found 0 sites.

Vv-CAO6250
MASGRVNLAAMLQNQRVPCSSQPLDALFLSASSPSFLGSRSMLSFEDVRAGKRPDNPFFCQFDHDENGDEDLDEYFHQPEKKRRLTADQVQFLERNFEVENKLEPERKVQLAKDLGLQPRQVAIWFQNRRARWKTKQLEKDFGALQASYNSLKAEYENLLKEKDELKTEVILLTDKLLVKEKERGNLEVSNTDTLSQELPQVVVADSSRAILLMFLKLTNQTYNFSKSLLPPSYIFPKLEDVDYPDPPTNPCSFGFPVEDHAFWSWSY
0000000000000000000000000000000000000000000000000000000000000000000000000000000000000000000000000000000000000000000000000000000000000000000000000000000000000000000000000000000000000000000000000000000000000000000000000000000000000000000000000000000000000000000000000000
Finished analyzing Vv-CAO6250. Found 0 sites.

Vv-XP22629
MNLNEMLGGEEYKYSPMAAVDDGSLACLNSIATARKKKEKNKRRFSDEQIRLLESMFESETKLEPRKKLQVAKELGLQPRQVAIWFQNKRARWKSKQLERDYSILRGNYNSLVSRFESLKKEKQALVIQLQKLNEMVQQSGGAKQDSEQRLVQNSAESEADNRDNGNCESEVKPNLSLERSEHGGGVLSDDDSSIRADYFVMEEEPSLLTMVEPVDGCLTSPEDWGSWDSENVFDQSSGSYQWWDFWG
00000000000000000000000000000000001111111111000000000000000000000000000000000000000000000000000000000000000000000000000000000000000000000000000000000000000000000000000000000000000000000000000000000000000000000000000000000000000000000000000000000000
Vv-XP22629	posterior>0.6	35	44	RKKKEKNKRR
Finished analyzing Vv-XP22629. Found 1 sites.

Gm-ACU2401
MWHKTCNEMAFFPANFMLQTPHHDDHHHHQPPPSLTSILPTCAPQEYHGGVTILGKRSMSFSSGIEHGEEANNAEEDLSDDGSQAGEKKRRLNMEQVKTLEKSFELGNKLEPERKMQLARALGLQPRQIAIWFQNRRARWKTKQLEKDYDVLKRQYEAVKSDNDALQAQNQKLQAEILALKSREPTESINLNKETEGSCSNRSENSSDIKLDISRTPAIDSPHFTHQQQPSRPFFPPFSVRPAGVVQLFQTSSRPELASCQKIDQMVKEESLSNMFCGMDDQSGFWPWLEQQHFN
0000000000000000000000000000000000000000000000000000000000000000000000000000000000000000000000000000000000000000000000000000000000000000000000000000000000000000000000000000000000000000000000000000000000000000000000000000000000000000000000000000000000000000000000000000000000000000000000000000000
Finished analyzing Gm-ACU2401. Found 0 sites.

Gm-ACU2100
MAFFPTNFMLQTPHQDDHQPPPSLNSIITSCAPQEYHGGGASFLGKRSMSFSGIELGEEANAEEDSDDGSQAGEKKRRLNMEQVKTLEKSFELGNKLEPERKMQLARAFGLQPRQIAIWFQNRRARWKTKQLEKDYDLLKRQYEAIKADNDALQFQNQKLQTEILALKSREPTESINLNKETEGSSSNRSENSSEIKLDISRTPAIDSPLSTQQNNNNRTLFPSSARPTGVAQLFQTTPRPEIQCQKIDHMVKEESLSNMFCAIDDQSGLWPWLEQQHFN
0000000000000000000000000000000000000000000000000000000000000000000000000000000000000000000000000000000000000000000000000000000000000000000000000000000000000000000000000000000000000000000000000000000000000000000000000000000000000000000000000000000000000000000000000000000000000000
Finished analyzing Gm-ACU2100. Found 0 sites.

Mt-ACJ8462
MAFFPANFMLQTSHQDEHHQPPPSLNSIITSCAPQDYHGGGVSFLGKRSMSFSGIELGEEANVEEELSDDGSQLGEKKRRLNMEQVKTLEKSFELGNKLEPERKMQLARALGLQPRQIAIWFQNRRARWKTKQLEKDYDVLKRQYDTIKADNDALQAQNQKLQTEILALKNREPTESINLNKETEGSSSNRSENSSDIKLDISTRTQAIDSPLSTQQTSINLFPSSSRPAGVPHQLFQTNSRQDIQCQKIDHMVKEESLSNMFCAM
00000000000000000000000000000000000000000000000000000000000000000000000000000000000000000000000000000000000000000000000000000000000000000000000000000000000000000000000000000000000000000000000000000000000000000000000000000000000000000000000000000000000000000000000000
Finished analyzing Mt-ACJ8462. Found 0 sites.

Rc-XP25201
MTCNGMAFFPANFMLQTPHEEDHHQPPTSLNPILPSCTTHDFHGVASFLGKRSMSCSGIDASCHEEANGEDDLSDDGSQAGEKKRRLNMEQVKTLEKNFELGNKLEPERKMQLARALGLQPRQIAIWFQNRRARWKTKQLEKDYDLLKRQFEAIKADNDALQAQNQKLHAEIMALKSREPTESINLNKETEGSCSNRSENSSDIKLDISRTPAIDSPLSNHPITSRPLFPSSSSIRPTGVAHLFHNSSSSRPDSHHHNIQCQKIDQMVKEESLSNMFCGIDDQSGFWPWLEQQHFN
00000000000000000000000000000000000000000000000000000000000000000000000000000000000000000000000000000000000000000000000000000000000000000000000000000000000000000000000000000000000000000000000000000000000000000000000000000000000000000000000000000000000000000000000000000000000000000000000000000000
Finished analyzing Rc-XP25201. Found 0 sites.

Vv-XP22768
MTCNGMAFFPANFMLQTPREDDHQPPNSLNPILPSCAPQDFHGVASLLGKRSMSFSGIDVCEETNGEDDLSDDGSQAGEKKRRLNMEQVKTLEKNFELGNKLEPERKMQLARALGLQPRQIAIWFQNRRARWKTKQLEKDYDLLKRQFEAVKAENDALQAQNQKLHAEMLALKSREPTESINLNIKETEGSCSNRSENSSDIKLDISRTPAIDSPLSTHPTSRPLFPSSIRPAGVVQLFQNSSSRPDLQCQKMDQPVKEESFCNMFCGMDDQSGFWPWLEQQHFN
000000000000000000000000000000000000000000000000000000000000000000000000000000000000000000000000000000000000000000000000000000000000000000000000000000000000000000000000000000000000000000000000000000000000000000000000000000000000000000000000000000000000000000000000000000000000000000000
Finished analyzing Vv-XP22768. Found 0 sites.

Sd-AAT4051
MAFFPTNFMLQTPHHEDEHQPSTSLNPILPSCSPQDFHGIASFLGKRSMSFSGMDGNNACEENHGEDDLSDDGSQAGEKKRRLNMEQVKTLEKNFELGNKLEPERKMQLARALGLQPRQIAIWFQNRRARWKTKQLEKDYEVLKRQFDAIKAENDALQTQNQKLHAEIMSLKNREQPTESINLNKETEGSCSNRSENSSEIKLDISRTPAIDSPLSNHHPNISSRPFFPPSMIRSNNNNNSNNGVVVPHQLFHINSSSPRQDLKLMDQNTTTTNNNSSVKEESLSNMFCGIDDQTSFWPWLEQQHFN
0000000000000000000000000000000000000000000000000000000000000000000000000000000000000000000000000000000000000000000000000000000000000000000000000000000000000000000000000000000000000000000000000000000000000000000000000000000000000000000000000000000000000000000000000000000000000000000000000000000000000000000
Finished analyzing Sd-AAT4051. Found 0 sites.

Sm_81609
MDHASDEEDAIDDDPGAGQQHHIEKKRRLSVDQVKSLERHFEQDNKLEPERKLQLAKELSLQPRQVAVWFQNRRARWKTKQLEKDYDALKENLDALRGDYKSLLKEKQELEAEVCQIFFLFVLSFAF
0000000000000000000000000000000000000000000000000000000000000000000000000000000000000000000000000000000000000000000000000000000
Finished analyzing Sm_81609. Found 0 sites.

Sm_18196
DDDLCDESIAQHVEKKRRLSVEQVKALEKNFEIENKLEPDRKIQLAKELGLQPRQVAVWFQNRRARWKTKQLEKDYDLLKSEYDDLKASYVDLAKERDKLQAEV
00000000000000000000000000000000000000000000000000000000000000000000000000000000000000000000000000000000
Finished analyzing Sm_18196. Found 0 sites.

At_ATHB53
MDHGRLMDDQMMLGSQVYPYTTQPQNSHCIIVNQIDGGEESKPVKRRRKRRSKGSSATNEEDVAEIGGMLRKRKLTDEQVNMLEYSFGNEHKLESGRKEKIAGELGLDPRQVAVWFQNRRARWKNKKLEEEYAKLKNHHDNVVLGQCQLESQILKLTEQLSEAQSEIRKLSERLEEMPTNSSSSSLSVEANNAPTDFELAPETNYNIPFYMLDNNYLQSMEYWDGLYV
000000000000000000000000000000000000000001111111111111000000000000000000000000000000000000000000000000000000000000000000000000000000000000000000000000000000000000000000000000000000000000000000000000000000000000000000000000000000
At_ATHB53	posterior>0.6	42	54	KPVKRRRKRRSKG
Finished analyzing At_ATHB53. Found 1 sites.

Brs-hb-6
MMKRLSSSDSVGGLISLCPTTSTDQPSPRRYGREFQSMLEGYEEEEEEAVTEERGQTGLAEKKRRLSINQVKALEKNFELENKLEPERKVKLALELGLQPRQVAVWFQNRRARWKTKQLEKDYGVLKTQYDSLRHNFDSLRRDNESLLQEIGKLKAKLNGEEEVEKMMKMENNAVTMECDVSVKEEEVSLPEELTDPPSSPPQALEHSDSFNYRSFTDLRDLLSLKAAASSVAAAGSSDSSDSRAVLNEESSSNVTAGPVTVPQGGFLQFVKMEQTEDHDDFLSGEEACGFFSEEQPPSLHWYSTVDQWN
0000000000000000000000000000000000000000000000000000000000000000000000000000000000000000000000000000000000000000000000000000000000000000000000000000000000000000000000000000000000000000000000000000000000000000000000000000000000000000000000000000000000000000000000000000000000000000000000000000000000000000000000
Finished analyzing Brs-hb-6. Found 0 sites.

Gm-184278-
MTDRPFFQALEKEENCDEDYEGCFHQPGKKRRLTSEQVQFLERNFEVENKLEPERKVQLAKELGLQPRQVAIWFQNRRARFKTKQLEKDYGVLKASYDRLKSDYESLVQENDKLKAEVNSLESKLILRDKEKEENSDDKSSPDDAVNSSSPHNNKEPMDLLIISKNATTTTTSENGTKVLSPLPLPIMVTCCKQEDANSAKSDVLDSDSPHCTSFVEPADSSHAFEPEDHSEDFSQDEEDNLSENLLMTFPSSCCLPKVEEHCYDGPPENSCNFGFQVEDQTFCFWPY
000000000000000000000000000000000000000000000000000000000000000000000000000000000000000000000000000000000000000000000000000000000000000000000000000000000000000000000000000000000000000000000000000000000000000000000000000000000000000000000000000000000000000000000000000000000000000000000000
Finished analyzing Gm-184278-. Found 0 sites.

Gm-ACU2089
MAFFPANFMLQTPHHDDHHHQPPPSLTSILPTCAPQEYHGGATFLGKRSMSFSSGIEHGEEVNAEEDLSDDGSQAGEKKRRLNMEQVKTLEKSFELGNKLEPERKMQLARALGLQPRQIAIWFQNRRARWKTKQLEKDYDVLKRQYEAVKSDNDALQAQNQKLQAEILALKSREPTESINLNKETEGSCSNRSENSSDIKLDISRTPAIDSPHSTHQQSRPLFPPSSARPAGVAQLFQTSSRPDLPSCQKIDQMVKEESLSNMFCGMDDQSGFWPRLEQQHFN
0000000000000000000000000000000000000000000000000000000000000000000000000000000000000000000000000000000000000000000000000000000000000000000000000000000000000000000000000000000000000000000000000000000000000000000000000000000000000000000000000000000000000000000000000000000000000000000
Finished analyzing Gm-ACU2089. Found 0 sites.

Gm-ACU1869
MAFFPANFMLQTPHQDDHQPPPSLNSIITSCAPQEYHGGASFLGKRSMSFSGIELGEEANAEEDLSDDGSQAGEKKRRLNMEQVKTLEKSFELGNKLEPERKMQLARALGLQPRQIAIWFQNRRARWKTKQLEKDYDLLKRQYDAIKADNDALQAQNQKLQTEILALKNREPTESINLNKETEGSSSNRSENSSEIKLDISRTPAIDSPLSTQQSNSRTLFPSSARPTGVAQLFQTTPRPEIQCQKIDHMVKEESLSNMFCGIDDQSGLWSWLEQQHFN
000000000000000000000000000000000000000000000000000000000000000000000000000000000000000000000000000000000000000000000000000000000000000000000000000000000000000000000000000000000000000000000000000000000000000000000000000000000000000000000000000000000000000000000000000000000000000
Finished analyzing Gm-ACU1869. Found 0 sites.

Ps-ABK2476
MACDRSALYTSSVIMNTEDNSSAHAIAAMIASSCTPPATFQGTRSISVFETGNERKRPAGNSYSALELSDDIGDEDGSDDCIHLGEKKRRLTLEQVRALEKNFEIANKLEPEKKMQLAKALGLQPRQIAVWFQNRRARWKTKQLEKDFNVLKQDYDALKQDYDNLMEENNNLQAMVGNYTLFLFILCMCFGIRYDRIREFG
000000000000000000000000000000000000000000000000000000000000000000000000000000000000000000000000000000000000000000000000000000000000000000000000000000000000000000000000000000000000000000000000000000000
Finished analyzing Ps-ABK2476. Found 0 sites.

Pg-ABA5414
MACDRSALYTSSVIMNTEDNSSAHAIAAMIASSCTPPATFQGTRSISVFETGNERKRPAGNSYSALELSDDIGDEDGSDDCIHLGEKKRRLTLEQVRALEKNFEMANKLEPEKKMQLAKALGLQPRQIAVWFQNRRARWKTKQLEKDFNVLKQDYDALKQDYDNLMEENNNLQAMIERMSSKSQSCNDQKFQANSSKLQKDDQDLQLLMMSATKVDCADKENNNEGPSSIGSEGSSVLDMDSPGTIDSQQNIDSIGFSNVKARDLRLECNFRPKVEENVSQADEPCNYLFYNNLETGPLLWDYNWSSGL
000000000000000000000000000000000000000000000000000000000000000000000000000000000000000000000000000000000000000000000000000000000000000000000000000000000000000000000000000000000000000000000000000000000000000000000000000000000000000000000000000000000000000000000000000000000000000000000000000000000000000000000
Finished analyzing Pg-ABA5414. Found 0 sites.

Vv-CAO6167
MKRFSSSVSLAPLVSMCSPKEGKNSKNYPVYDSEFQAMLDSFDEEDCAEETGLITEKKKRLSFDQVKALERSFEIENKLEPERKVKIAEELGLKPRQVAIWFQNRRARWKTKQLERDYGILKANYDALKLDYESLEQEKEALVAELRELKAKLQGGNMELNQSVKEEALSRVRTMEIYQESMDWETSKTASSSSLRLNCASLSSPSPMNWFPSKAFQHQFGRMEEQSFFSAEEPCNFFWGDQAPSLHWYFPDQ
0000000000000000000000000000000000000000000000000000000000000000000000000000000000000000000000000000000000000000000000000000000000000000000000000000000000000000000000000000000000000000000000000000000000000000000000000000000000000000000000000000000000000
Finished analyzing Vv-CAO6167. Found 0 sites.

Pv-HDZ1
EGCVEEPGHHAEKKRRLSVDQVKALEKNFEVENKLEPDRKVKLAQELGLQPRQVAVWFQNRRARWKTKQLERDYGVLKANYDSLKLNYDTLQQDNEALLKEIKELKSRLLLQEESNTESDVSVKEEMITLQDSNPLCETAIPGSESKELSYECFNKSDEVLGFKDGSSDSDSSAILNEENANNNDNSPNNATISSSGAMQSQSFLSSSSPMNCFQFQKQFPTQYVKMEEHNFLSADEACNFFSDEQAPTLQWYCSEEWS
0000000000000000000000000000000000000000000000000000000000000000000000000000000000000000000000000000000000000000000000000000000000000000000000000000000000000000000000000000000000000000000000000000000000000000000000000000000000000000000000000000000000000000000
Finished analyzing Pv-HDZ1. Found 0 sites.

Nt-Hfi22
GTRLDEEGCIEESGHISEKKRRLSVEQVKALEKNFEVENKLEPERKVKLAQELGLQPRQVAVWFQNRRARWKTKQLERDYGVLKSNFDALKHNYESLKHDNEALLKEILELKSKVYTENGESKGVAVKEEAMESESDDNKVIEQSKPNDNDNNNNNFLENFEEDDEEEEINFENFNVAAAATSTNIFGDNFKDGSSDSDSSAILNEDNSPNAAAISSSGAFLISTNGNGNGNGSSTSLNFCFQFTESSSKSNLGDGQKGNNNYYQPQQYVKMEEHNFFNGEESCSTLFTDEQAPTLQWYCPEDWNWKE
00000000000000000000000000000000000000000000000000000000000000000000000000000000000000000000000000000000000000000000000000000000000000000000000000000000000000000000000000000000000000000000000000000000000000000000000000000000000000000000000000000000000000000000000000000000000000000000000000000000000000000000
Finished analyzing Nt-Hfi22. Found 0 sites.

Bn-AAR0493
MMKRLSSSDSVGGLISLCPTTSTDQPSPRRYGREFQSMLEGYEEEEEEAITEERGQTGLAEKKRRLSINQVKALEKNFELENKLEPERKVKLAQELGLQPRQVAVWFQNRRARWKTKQLEKDYGVLKTQYDSLRHNFDSLRRDNESLLQEIGKLKAKLNGEEEVEEDDEDEENNAVTMESDVSVKEEEVSLPEELTDPPSSPPQLLEHSDSFNYRSFTDLRDLLPLKAAASSVAAAGSSDSSDSSAVLNEESSSNVTAAPATVPRGSFLQFVKMEQTEDHDDFLSGEEACGFFSDEQPPSLHWYSTVDQWN
00000000000000000000000000000000000000000000000000000000000000000000000000000000000000000000000000000000000000000000000000000000000000000000000000000000000000000000000000000000000000000000000000000000000000000000000000000000000000000000000000000000000000000000000000000000000000000000000000000000000000000000000
Finished analyzing Bn-AAR0493. Found 0 sites.

Sl-SlHDL1
MKRLGGSDSLGALISMCPASDERSPRSKHMYSGRDYESMYDGMDEDGSIDEGSHIPEKKRRLSVEQVKALEKYFEVENKLEPERKVKLAQELGLQPRQVAVWFQNRRARWKTKQLERDYGVLKSNFDTLKLNYDSLLHDKDSLLNQIKMLKSKLNEKTENKICVKEEAMMCDSENNGKDIESITPQPSLDEVSDDAKLQNTQKRGVTDLKDGPSESDSSAILNEDNNNSPNASNCSSDGGIIQNEQQQLLLMSPRSPSLGFNRFSFTESRSVSDNVYQAQYVKLEEHNFFSEEACNFFSDEAAPTLHWYTPDQWTDV
00000000000000000000000000000000000000000000000000000000000000000000000000000000000000000000000000000000000000000000000000000000000000000000000000000000000000000000000000000000000000000000000000000000000000000000000000000000000000000000000000000000000000000000000000000000000000000000000000000000000000000000000000000
Finished analyzing Sl-SlHDL1. Found 0 sites.

Mt-ACJ8504
MKRLNNTSDSSSTPLITTSPSTEEHSPRNKHVYGMEFQSMMLDGFEEEGCVEETGHHSEKKCRLRVDQVKALEKNFEVENKLEPERKEKLAIELGLQPRQVAVWFQNRRARWKTKQLERDYGVLKANYDALKLKFDAIAQDNKAFHKEIKELKSKLGEEEKSTINVLVKEELTMLESCDEDKHNPSSETSNPSSESKDHLDYDCIINNNDVGIGETSSLFPVDLKDGSSDSDSSAISSSGVLQSQQHLLLSPESSSMNCFQYQKSYHVKMEEHNFLSADEACNFFSDEQAPTLQWYCPDQWS
00000000000000000000000000000000000000000000000000000000000000000000000000000000000000000000000000000000000000000000000000000000000000000000000000000000000000000000000000000000000000000000000000000000000000000000000000000000000000000000000000000000000000000000000000000000000000000000000000000000000000
Finished analyzing Mt-ACJ8504. Found 0 sites.

Vv-XP22857
MKRFSSSVSLAPLVSMCSPKEGKNSKNYPVYDSEFQAMLDSFDEEDCAEETGLITEKKKRLSFDQVKALERSFEIENKLEPERKVKIAEELGLKPRQVAIWFQNRRARWKTKQLERDYGILKANYDALKLDYESLEQEKEALVAELRELKAKLQGGNMELNQSVKEEALVSESENNVSEQGKNNGNISGIHGLGDFKDGSSDSDSSGVLKNESNFNAQLMMSPASSSSLRLNCASLSSPSPMNWFPSKAFQHQFGRMEEQSFFSAEEPCNFFWGDQAPSLHWYFPDQ
00000000000000000000000000000000000000000000000000000000000000000000000000000000000000000000000000000000000000000000000000000000000000000000000000000000000000000000000000000000000000000000000000000000000000000000000000000000000000000000000000000000000000000000000000000000000000000000000
Finished analyzing Vv-XP22857. Found 0 sites.

Vv-CAN8361
MLDSFDEEDCAEETGLITEKKKRLSFDQVKALERSFEIENKLEPERKVKIAEELGLKPRQVAIWFQNRRARWKTKQLERDYGILKANYDALKLDYESLEQEKEALVAELRELKAKLQGGNMELNQSVKEEALWERDRPKAAVTMTLNSSKSELPLSEDGPITPSFCHPRLTVNALWNLACQPLS
0000000000000000000000000000000000000000000000000000000000000000000000000000000000000000000000000000000000000000000000000000000000000000000000000000000000000000000000000000000000000000
Finished analyzing Vv-CAN8361. Found 0 sites.

Ze-18171.1
MKRHGSSDSVGLMPMCHTLDETREFHSMLMEGLDDDCGGVDGGECDRGLISEKKRRLTAVQVKALEKNFEMENKLEPERKVKLAKELALQPRQVAIWFQNRRARWKTKQLERDYGVLKSNFDSLKHKYESLKQDNESMVKQIKELKSKLYEEDEPDNIPMPEQSDDKPKSPENMVETAYFPDFKDGSSDSDSSAIMGDAQKAYQPQFVKLEEHNFFGGDESCNFFSDDQAPTLQWYCQDQWNLSEEN
0000000000000000000000000000000000000000000000000000000000000000000000000000000000000000000000000000000000000000000000000000000000000000000000000000000000000000000000000000000000000000000000000000000000000000000000000000000000000000000000000000000
Finished analyzing Ze-18171.1. Found 0 sites.

Ha_HAHB11
MAENSSSSIERKKSKKHNNRRFSDEQIKSLESVFKRENKLEPRKKVEMARELGLHPRQVAIWFQNRRARWKSKQVEQDYYNLKADYDTLAHRFESLKKEKHALLHQVSQLKELDSGSENGGELKNGNSSSGPLEYMQGDKLVSEEEEEERHENLDMASLFDQSCSNWWDIWSSNS
0000000000111111110000000000000000000000000000000000000000000000000000000000000000000000000000000000000000000000000000000000000000000000000000000000000000000000000000000000000
Ha_HAHB11	posterior>0.6	11	18	RKKSKKHN
Finished analyzing Ha_HAHB11. Found 1 sites.

Ha_HAHB4
MSLQQVPTTETTTRKNRNEGRKRFTDKQISFLEYMFETQSRPELRMKHQLAHKLGLHPRQVAIWFQNKRARSKSRQIEQEYNALKHNYETLASKSESLKKENQALLNQLEVLRNVAEKHQEKTSSSGSGEESDDRFTNSPDVMFGQEMNVPFCDGFAYFEEGNSLLEIEEQLPDPQKWWEF
0000000000000000000000000000000000000000000000000000000000000000000000000000000000000000000000000000000000000000000000000000000000000000000000000000000000000000000000000000000000000
Finished analyzing Ha_HAHB4. Found 0 sites.

Os_09g2946
MKRPGGAGGGGGSPSLVTMANSSDDGYGGVGMEAEGDVEEEMMACGGGGEKKRRLSVEQVRALERSFEVENKLEPERKARLARDLGLQPRQVAVWFQNRRARWKTKQLERDYAALRHSYDSLRLDHDALRRDKDALLAEIKELKAKLGDEEAAASFTSVKEEPAASDGPPAAGFGSSDSDSSAVLNDVDAAGAAPAATDALAPEACTFLGAPPAAGAGAGAAAAASHEEVFFHGNFLKVEEDETGFLDDDEPCGGFFADDQPPPLSSWWAEPTEHWN
0000000000000000000000000000000000000000000000000000000000000000000000000000000000000000000000000000000000000000000000000000000000000000000000000000000000000000000000000000000000000000000000000000000000000000000000000000000000000000000000000000000000000000000000000000000000000
Finished analyzing Os_09g2946. Found 0 sites.

Os_08g3208
MDPGRVVFDSGVARRACPGGAQMLLFGGGGSANSGGFFRGVPAAVLGMDESRSSSSAAGAGAKRPFFTTHEELLEEEYYDEQAPEKKRRLTAEQVQMLERSFEEENKLEPERKTELARRLGMAPRQVAVWFQNRRARWKTKQLEHDFDRLKAAYDALAADHHALLSDNDRLRAQVISLTEKLQDKETSPSSATITTAAQEVDQPDEHTEAASTTGFATVDGALAAPPPGHQQPPHKDDLVSSGGTNDDGDGGAAVVVFDVTEGANDRLSCESAYFADAAEAYERDCAGHYALSSEEEDGGAVSDEGCSFDLPDAAAAAAAMFGAAGVVHHDAADDEEAQLGSWTAWFWS
0000000000000000000000000000000000000000000000000000000000000000000000000000000000000000000000000000000000000000000000000000000000000000000000000000000000000000000000000000000000000000000000000000000000000000000000000000000000000000000000000000000000000000000000000000000000000000000000000000000000000000000000000000000000000000000000000000000000000
Finished analyzing Os_08g3208. Found 0 sites.

Os_09g3591
MDGEEDSEWMMMDVGGKGGKGGGGGGAADRKKRFSEEQIKSLESMFATQTKLEPRQKLQLARELGLQPRQVAIWFQNKRARWKSKQLEREYSALRDDYDALLCSYESLKKEKLALIKQLEKLAEMLQEPRGKYGDNAGDDARSGGVAGMKKEEFVGAGGAATLYSSAEGGGTTTTTTAKLMPHFGSDDVDAGLFLRPSSQHHPPPPHAGAGFTSSEPAADHQSFNFHSSWPSSTEQTCSSTPWWEFESE
000000000000000000000000000001100000000000000000000000000000000000000000000000000000000000000000000000000000000000000000000000000000000000000000000000000000000000000000000000000000000000000000000000000000000000000000000000000000000000000000000000000
Os_09g3591	posterior>0.6	30	31	RK
Finished analyzing Os_09g3591. Found 1 sites.

Os_10g2309
MRSYMDGGGAAAYEEEEEEVEDDDGGGGGGGGGGGGGLGEKKRRLAAEQVRALERSFEADNKLDPERKARIARDLRLHPRQVAVWFQNRRARWKTKQIERDFAALRSRHDALRLECDALRRDKDALAAEIADLRDRVDGQMSVKLEAVAADEHQPPPPPPPPPLAYNSKVVDGSTDSDSSAVFNEEASPYSGAAIDHHHHQTPASYDTAGFTSFFAPSTTLTSSLSFPSMFHASSHFDGHQELLVGGGGAGAVADADLGGAGFFAGDEHAGGLSWYGAEGW
00000000000000000000000000000000000000000000000000000000000000000000000000000000000000000000000000000000000000000000000000000000000000000000000000000000000000000000000000000000000000000000000000000000000000000000000000000000000000000000000000000000000000000000000000000000000000000
Finished analyzing Os_10g2309. Found 0 sites.

Os_03g1021
MSREEDEKLLFPSFAFPAECFPEAATSGGEQKKARQRRRRKVKPEAAAALAGESGGDEQAKKRRLSDEQARFLEMSFKKERKLETPRKVQLAAELGLDAKQVAVWFQNRRARHKSKLMEEEFAKLRSAHDAVVLQNCHLETELLKLKERLADVEEEKAKLAAVAAATTGGGGGGGGGSSSPTSSSFSTVTYHPALAGQFGVEAAAEEADLTYMSEYAYNSYMLELAAAGYCGGVYDQFS
00000000000000000000000000000001111111111111100000000000000000000000000000000000000000000000000000000000000000000000000000000000000000000000000000000000000000000000000000000000000000000000000000000000000000000000000000000000000000000000000
Os_03g1021	posterior>0.6	32	45	KKARQRRRRKVKPE
Finished analyzing Os_03g1021. Found 1 sites.

Os_03g0896
MKRPTSSSRKSKKQGEDLAFSEEGSLPAVTMEQKDEAEMEEVDEEEEEEVDEDMAGGHAAQSPSPSCGLGEKKRRLALEQVRALERSFDTDNKLDPDRKARIARDLGLQPRQVAVWFQNRRARWKTKQLERDFAALRARHDALRADCDALRRDKDALAAEIRELREKLPTKPADTAASVKVEAGNDAAAGAAAATVCKDGSSDDSDSSVVFNDEASPYSGAAFIGFGPSFLVDDASAATVGCSSSLPALESKWHGPYSDDSCKGGVYGFTEEWLAACSGEMAGNDAAGFFSDEHASNLNFGWCASGNEGWE
00000000000000000000000000000000000000000000000000000000000000000000000000000000000000000000000000000000000000000000000000000000000000000000000000000000000000000000000000000000000000000000000000000000000000000000000000000000000000000000000000000000000000000000000000000000000000000000000000000000000000000000000
Finished analyzing Os_03g0896. Found 0 sites.

Pt_703426
MNHKVEDHIALISQLYPGLYTQMVPKQGESKPRRRRKKNTGEGVSGARKRKLSAEQVNFLEMNFGDEHKLETERKDKLASDLGLDPRQVAVWFQNRRARWKNKKLEEEYTKLKTAHESIVVQKCQLESEVLKLKEQLSRTEKEIQRLSDRADRVSTNSPSSSLSMAIEHPFLGEFAVLEGYGDAFYMPPENNYIPGMEWISQYM
000000000000000000000000000011111111111111111111111000000000000000000000000000000000000000000000000000000000000000000000000000000000000000000000000000000000000000000000000000000000000000000000000000000000
Pt_703426	posterior>0.6	29	51	ESKPRRRRKKNTGEGVSGARKRK
Finished analyzing Pt_703426. Found 1 sites.

Pt_568845
MDFFHSQNQHSPKHQNSSNKKRLTHDQVRLLERTFTTTKKLEPELKVQLANQLGVPPRQIAIWYQNKRARWKTQSLELDYNSLHAKLEDALADRRRLEREVVQLQEELRRAQQMVFHLNQGPAQPPVNVSSNSSCDEGGSSSLHEEANGEVLQLEELYACLYGAGGSTWG
00000000000000000000000000000000000000000000000000000000000000000000000000000000000000000000000000000000000000000000000000000000000000000000000000000000000000000000000000
Finished analyzing Pt_568845. Found 0 sites.

Pt_594622
MNSHLHHQSQSQGNRPLKPRKKRLARDQLNLLETSFNANQKLKAEHKTELARQLGVPPKQVAIWYQNRRARHKNDAIEHDYMNIQLELGNVLAENIRLEKQVSMLKFELNKVQQMILFGPTSSAATLPSVSGSSDEQANSSSPGNMICNWGDAGNDDMFPVEELYTCLIGSDTQLWPLN
00000000000000001111111000000000000000000000000000000000000000000000000000000000000000000000000000000000000000000000000000000000000000000000000000000000000000000000000000000000000
Pt_594622	posterior>0.6	17	23	LKPRKKR
Finished analyzing Pt_594622. Found 1 sites.

Pt_HAT5
MAGDKDCGSSKMTIFLRNGRLPPCESLCILTSFSTLHGAKSMVNFRNDGGDTVDMSFFQPHVKEESSDEDYDAHLKPSEKKRRLTAAQVQFLEKSFEAENKLEPERKMQLAKELGLQPRQVAIWFQNRRARFKNKQLERDYDSLRISFDKLKADYDKLLLEKQNLKNELLSLKEKLLSREESMESSEPFDVIHSPDAELEPIPDTVSENVSAIVPMVTPKQEESSAKNDVFNSDSPRSFLEPRDCYRVFESDQPDFSQVEEDNLTRSFLPPPYFPKLYREPPASSRNFEFSAEDQPFWSWIY
00000000000000000000000000000000000000000000000000000000000000000000000000000000000000000000000000000000000000000000000000000000000000000000000000000000000000000000000000000000000000000000000000000000000000000000000000000000000000000000000000000000000000000000000000000000000000000000000000000000000000
Finished analyzing Pt_HAT5. Found 0 sites.

Pt_unknon
MNSHLHHQSQSHGNHALKPRKKRLARDQLRLLETSFNANQTLKAEHKIELASQLGLTSRQVEIWYQNRRARNKNNAIEHDYKNVQLELGNVMTENTRLEKQVSTLKYELNKVQQMILFGSTTSASALASVSGYSDEQANSTSPGNMICNWRDAGNDEIFPVEELYTCLTGSGTQLWPLS
00000000000000000011111000000000000000000000000000000000000000000000000000000000000000000000000000000000000000000000000000000000000000000000000000000000000000000000000000000000000
Pt_unknon	posterior>0.6	19	23	PRKKR
Finished analyzing Pt_unknon. Found 1 sites.

Pt_70493
MLNGLDEEGCVEESGGHVTEKKRRLSGDQVKALEKNFEVENKLEPERKVKLAQELGLQPRQVAVWFQNRRARWKTKQLERDYGVLKANYDSLKHNFDAIQQDNEALLKEIRELKAKLNEENTESNVSVKEEIILAESEDKVTEEDTPPLLDSLTASAEAKELNYENFNSSSSINNGLGASLFPDFKDGLSDSDSSAILNEDNSPNPAISSSGILQSQLMMSPPPSSSLKFNCSTSSSSPSTMNSFQFSKTYQTQFVKLEEHNFLSSEEACNFFSDEQPPTLHWYCSDQWN
00000000000000000000000000000000000000000000000000000000000000000000000000000000000000000000000000000000000000000000000000000000000000000000000000000000000000000000000000000000000000000000000000000000000000000000000000000000000000000000000000000000000000000000000000000000000000000000000000
Finished analyzing Pt_70493. Found 0 sites.

Pt_HBLZ
MNTRRFSDEQVRSLESMFESETKLEPRKKMQLARELGLQPRQVAIWFQNRRARWKTKQMEQKYKTLKASYDNLASSLKNERESLLLQLQTVSNQLGNPCKGLERCDRGIDEVLHDGITNLEVEAQQGQDNSTIMANVCDDMSMGNGHSGDQGQGFLYTASSYTTLKYKFRDLRGNRELVKPVDRRLYCLALVRKGVGSNPTAVNILYVFPYIFLAPAMFNMGYSWVKLLVNGDKFFW
000000000000000000000000000000000000000000000000000000000000000000000000000000000000000000000000000000000000000000000000000000000000000000000000000000000000000000000000000000000000000000000000000000000000000000000000000000000000000000000
Finished analyzing Pt_HBLZ. Found 0 sites.

Pt_unknown
MKRFNSSDPLAAFISISSSKEERTQKTNQGYSRDFQSMLDSLEEEDYSEAASHVGEKKRRLNLHQVKALEKNFEVENKLEPERKLKLAGELGLQPRQVAIWFQNRRARWKTKQLERDYGTLKANYEALKLDYCNLEQKNEVLAQKVKELKAKLSEENVDSSHSVKEEHRVSESDNNASVHRLHFMFSSTGFGVNNHITATNAIEVARCSGQLARTLTNLTVPEVNEHCQDCAKSSSRGTNPQGPEDV
00000000000000000000000000000000000000000000000000000000000000000000000000000000000000000000000000000000000000000000000000000000000000000000000000000000000000000000000000000000000000000000000At_AtHB23
MSCNNNGLAFFPENFSLQNHHQEEEDHPQLLQDFHGFLGKRSPMNNVQGFCNLDMNGDEEYSDDGSKMGEKKRRLNMEQLKALEKDFELGNKLESDRKLELARALGLQPRQIAIWFQNRRARSKTKQLEKDYDMLKRQFESLRDENEVLQTQNQKLQAQVMALKSREPIESINLNKETEGSCSDRSENISGDIRPPEIDSQFALGHPPTTTTMQFFQNSSSEQRMVKEENSISNMFCGIDDQSGFWPWLDQQQYN
000000000000000000000000000000000000000000000000000000000000000000000000000000000000000000000000000000000000000000000000000000000000000000000000000000000000000000000000000000000000000000000000000000000000000000000000000000000000000000000000000000000000000
Finished analyzing At_AtHB23. Found 0 sites.

At_ATHB54
MENSDTDSEVFFWFQNQNQNHSHKFPSSCFPPSSHSAFYGSSSMINTETATMDEEDVCESYMMREITKKRKLTPIQLRLLEESFEEEKRLEPDRKLWLAEKLGLQPSQVAVWFQNRRARYKTKQLEHDCDSLKASYAKLKTDWDILFVQNQTLKSKVQFLNRLTSHYFQESVQNFDDTFKQVDLLKEKLKMQENLETQSIERKRLGEEGSSVKSDNTQYSEEEGLENQYSFPELAVLGFYYDPTLTASNLRQEPLKVTCADQMTQIQISDVTEPASSAHKKIEVTQRSSSMSRKRDKPYTNRHTPARISKRRRPWAPSSSEHDEIIDKPITKPPPPPALVVMGLPANCSVLELKSRFEIYGSISRIRIHKDGIGSVSYRTAESAEAAIAGSHEPSFGISIDSKKLEVVWATDPLVKWKEGVTAGEGKERTSSFSSKLLRPVMPLRKHGRSSRLASAIVNPRSDNTKGISGDGGISSPATTSEVKQRNIVTYDDIV
000000000000000000000000000000000000000000000000000000000000000000000000000000000000000000000000000000000000000000000000000000000000000000000000000000000000000000000000000000000000000000000000000000000000000000000000000000000000000000000000000000000000000000000000000000000000000000000000000001111111111111111111110000000000000000000000000000000000000000000000000000000000000000000000000000000000000000000000000000000000000000000000000000000000000000000000000000000000000000000000000000000000000
At_ATHB54	posterior>0.6	294	314	KRDKPYTNRHTPARISKRRRP
Finished analyzing At_ATHB54. Found 1 sites.

At_ATHB13
MSCNNGMSFFPSNFMIQTSYEDDHPHQSPSLAPLLPSCSLPQDLHGFASFLGKRSPMEGCCDLETGNNMNGEEDYSDDGSQMGEKKRRLNMEQVKTLEKNFELGNKLEPERKMQLARALGLQPRQIAIWFQNRRARWKTKQLEKDYDTLKRQFDTLKAENDLLQTHNQKLQAEIMGLKNREQTESINLNKETEGSCSNRSDNSSDNLRLDISTAPPSNDSTLTGGHPPPPQTVGRHFFPPSPATATTTTTTMQFFQNSSSGQSMVKEENSISNMFCAMDDHSGFWPWLDQQQYN
000000000000000000000000000000000000000000000000000000000000000000000000000000000000000000000000000000000000000000000000000000000000000000000000000000000000000000000000000000000000000000000000000000000000000000000000000000000000000000000000000000000000000000000000000000000000000000000000000000
Finished analyzing At_ATHB13. Found 0 sites.

At_ATHB21
MNNQNVDDHNLLLISQLYPNVYTPLVPQQGGEAKPTRRRKRKSKSVVVAEEGENEGNGWFRKRKLSDEQVRMLEISFEDDHKLESERKDRLASELGLDPRQVAVWFQNRRARWKNKRVEDEYTKLKNAYETTVVEKCRLDSEVIHLKEQLYEAEREIQRLAKRVEGTLSNSPISSSVTIEANHTTPFFGDYDIGFDGEADENLLYSPDYIDGLDWMSQFM
0000000000000000000000000000000001111111111100000000000000000000000000000000000000000000000000000000000000000000000000000000000000000000000000000000000000000000000000000000000000000000000000000000000000000000000000000000
At_ATHB21	posterior>0.6	34	44	KPTRRRKRKSK
Finished analyzing At_ATHB21. Found 1 sites.

At_ATHB6
MMKRLSSSDSVGGLISLCPTTSTDEQSPRRYGGREFQSMLEGYEEEEEAIVEERGHVGLSEKKRRLSINQVKALEKNFELENKLEPERKVKLAQELGLQPRQVAVWFQNRRARWKTKQLEKDYGVLKTQYDSLRHNFDSLRRDNESLLQEISKLKTKLNGGGGEEEEEENNAAVTTESDISVKEEEVSLPEKITEAPSSPPQFLEHSDGLNYRSFTDLRDLLPLKAAASSFAAAAGSSDSSDSSALLNEESSSNVTVAAPVTVPGGNFFQFVKMEQTEDHEDFLSGEEACEFFSDEQPPSLHWYSTVDHWN
00000000000000000000000000000000000000000000000000000000000000000000000000000000000000000000000000000000000000000000000000000000000000000000000000000000000000000000000000000000000000000000000000000000000000000000000000000000000000000000000000000000000000000000000000000000000000000000000000000000000000000000000
Finished analyzing At_ATHB6. Found 0 sites.

At_ATHB22
MEYWSSSFIDGASSSSFISPFYNFDHFSGNQDNRCLGTMMGAQQDILHVPLAMVESGYGEESNSFNGQEKKKKKMTSEQLKFLERSFQEEIKLNPDRKMKLNPDRKMKLSKELGLQPRQIAVWFQNRKARWKNKQLEHLYESLRQEFDIVSREKELLQEELIQLKSMIREDSSCKKKQTWEKACS
00000000000000000000000000000000000000000000000000000000000000000000000000000000000000000000000000000000000000000000000000000000000000000000000000000000000000000000000000000000000000000
Finished analyzing At_ATHB22. Found 0 sites.

At_ATHB7
MTEGGEYSPAMMSAEPFLTMKKMKKSNHNKNNQRRFSDEQIKSLEMMFESETRLEPRKKVQLARELGLQPRQVAIWFQNKRARWKSKQLETEYNILRQNYDNLASQFESLKKEKQALVSELQRLKEATQKKTQEEERQCSGDQAVVALSSTHHESENEENRRRKPEEVRPEMEMKDDKGHHGVMCDHHDYEDDDNGYSNNIKREYFGGFEEEPDHLMNIVEPADSCLTSSDDWRGFKSDTTTLLDQSSNNYPWRDFWS
000000000000000000000000000000000000000000000000000000000000000000000000000000000000000000000000000000000000000000000000000000000000000000000000000000000000000000000000000000000000000000000000000000000000000000000000000000000000000000000000000000000000000000
Finished analyzing At_ATHB7. Found 0 sites.

At_ATHB20
MYVFDPTTEAGLRLEMAFPQHGFMFQQLHEDNSQDQLPSCPPHLFNGGGNYMMNRSMSLMNVQEDHNQTLDEENLSDDGAHTMLGEKKKRLQLEQVKALEKSFELGNKLEPERKIQLAKALGMQPRQIAIWFQNRRARWKTRQLERDYDSLKKQFESLKSDNASLLAYNKKLLAEVMALKNKECNEGNIVKREAEASWSNNGSTENSSDINLEMPRETITTHVNTIKDLFPSSIRSSAHDDDHHQNHEIVQEESLCNMFNGIDETTPAGYWAWSDPNHNHHHHQFN
0000000000000000000000000000000000000000000000000000000000000000000000000000000000000000000000000000000000000000000000000000000000000000000000000000000000000000000000000000000000000000000000000000000000000000000000000000000000000000000000000000000000000000000000000000000000000000000000
Finished analyzing At_ATHB20. Found 0 sites.

00000000000000000000000000000000000000000000000000000000
Finished analyzing Pt_unknown. Found 0 sites.

Sl-CAA6441
MAPGILYGGSSNFDGVFTQKQRDVFSSSTAPKGHLGSLFAPASSSSNFLGSSSMVSFRGVNGGKRSFFDSFDQDDNEADELGEYLHQAEKKRRLTDNQVQFLEKSFGEENKLEPERKVQLAKELGLQPRQIAIWFQNRRARWKTKQLEKDYDELRNRYDTLKSNYNNLLKEKEDLRTEVFRLTGKLFIKEKGNGQLDLRDEHKHSNALAKETVVDPMSNVPALVVKHQQEDLSSAKSDVFDSESPRYTSRMHSSVVDQDDSARAFETDQSDSSQDDDENFSKNMLSTANLLGKDADDDYPATSSNLSYFGFPVEDQGFGFWTY
00000000000000000000000000000000000000000000000000000000000000000000000000000000000000000000000000000000000000000000000000000000000000000000000000000000000000000000000000000000000000000000000000000000000000000000000000000000000000000000000000000000000000000000000000000000000000000000000000000000000000000000000000000000000
Finished analyzing Sl-CAA6441. Found 0 sites.

Cr-ABL631B
MVNFSEAEGENSRKREKSFFPQEEENSGNENFDGYFHHPEKKRRLTADQVQFLEKSFEVENKLEPERKVQLAKELGLQPRQVAIWFQNRRARYKTKQLEKEYDSLKSSFDKLNADYDSLFKENEKLKNEVKLLTEKLLMREKEKGKSKTCDSLCGFDIEPDEKQLASNSAVCLPGIKQEDAASSAKSDVFDSDSPHCTDGNHSSNVFEAELSDFSQDEDDNLSISLLQPSYVFQNLKMNAMMNCSRIRVIWGFPLKIKLVGSGVTDDHDSLCCRISRDYFLM
000000000000000000000000000000000000000000000000000000000000000000000000000000000000000000000000000000000000000000000000000000000000000000000000000000000000000000000000000000000000000000000000000000000000000000000000000000000000000000000000000000000000000000000000000000000000000000
Finished analyzing Cr-ABL631B. Found 0 sites.

Ps-ABK2449
MACDRSALYTSSVIMNTEDNSSAHAIAAMIASSCTPPATFQGTRSISVFETGNERKRPAGNSYSALELSDDIGDEDGSDDCIHLGEKKRRLTLEQVRALEKNFEIANKLEPEKKMQLAKALGLQPRQIAVWFQNRRARWKTKQLEKDFNVLKQDYDALKQDYDNLMEENNNLQAMIERMSSKSQSCNDQKFQANSSKLQKDDQDLQLLMMSATKVDCADKENNNEGPSSIGSEGSSVLDMDSPGTIDSQQNIDSIGFSNVKARDPRLECNFRPKVEENVSQADEPCNYLFYNNLETGPLLWDYNWSSGL
000000000000000000000000000000000000000000000000000000000000000000000000000000000000000000000000000000000000000000000000000000000000000000000000000000000000000000000000000000000000000000000000000000000000000000000000000000000000000000000000000000000000000000000000000000000000000000000000000000000000000000000
Finished analyzing Ps-ABK2449. Found 0 sites.

Dc-05622.1
MEIDKVYEDADDVLLSSERPPPSSEFLDSFWISKSSPSFQENSASGTTTMVHLQNSPPENGRLGGFLPSLEKEENGIEDYDPCLHPPEKKRRLTVDQVKYLEKSFEVENKLEPDRKVQLAKDLGLQPRQVAIWFQNRRARYKTKQLEKDYDSLKECYDKLRDDHDRLSKENEKLRLEVILDYKSLQFCSCFIQILLDCQCACDYTV
00000000000000000000000000000000000000000000000000000000000000000000000000000000000000000000000000000000000000000000000000000000000000000000000000000000000000000000000000000000000000000000000000000000000000
Finished analyzing Dc-05622.1. Found 0 sites.

Cp-CPHB-7
MDSCSVYGDDHPHLKNALLKNEASEDLDSLWPHDSSNPSFHGSASPAMVNFEDVRGEDSPSPQKPIFPKIGNNAGKTRNSEELILDAFSSQKKRRLSSDQVRFLDKSFEVDNKLEPERKVQLAKELGLQPRQVAIWFQNRRARYKTKLLEKDYDALKSNYDRLKEDFDALYSENEKLKTEVNTLAEKLLGKADHGDHRPIKEEPPFDDDVNKQTKASSAKSDVLDYSDADGGNQRSPTMLELEHGDSSHVVGAISDYEDDDSLGRSLLLEAGNCLTKIEESFYDDLQPNSNCNLGFPVQNNHGTWFWQV
000000000000000000000000000000000000000000000000000000000000000000000000000000000000000000000000000000000000000000000000000000000000000000000000000000000000000000000000000000000000000000000000000000000000000000000000000000000000000000000000000000000000000000000000000000000000000000000000000000000000000000000
Finished analyzing Cp-CPHB-7. Found 0 sites.

Sl-CAB6711
MKRFSFSDSSGKLLYPTEEKKENLGYSNEFQAMLDGLEDEDGIEESGCGTGKKRRLRVDQVQALEKIFEVDNKLDPDRKVKIAQELGLQPRQIAIWFQNRRARWKTKQLERDYNILKSNYEALQHNYTKVEQEKEGLITELKGLKEKLGEETLLSPVFQRPQEILNKLKNSSDFVDSKDGSSDSDSSGVMNEETYNISTLNYQQLMPKVSSYSNSLDHLSLSSSTYTQLMDPRASNSTSSSMRAYNNNNNNNDDNNNSNNQQQQQAVGRIEEAKWFYNRGFLQHLLC
00000000000000000000000000000000000000000000000000000000000000000000000000000000000000000000000000000000000000000000000000000000000000000000000000000000000000000000000000000000000000000000000000000000000000000000000000000000000000000000000000000000000000000000000000000000000000000000000
Finished analyzing Sl-CAB6711. Found 0 sites.

Cr-CRHB11
NQGHRKHPSKDVTKDIGDGDELMCGVEKKRRLTAEQVNFLETSFSMDLKLEPERKAHLAKQLGIQPRQVAIWFQNRRARWKNQQIEQDYESLKASYEAVVEEKERLLKEHDLALEANKRLQAEVCFKHAMSLLWSGYEESHVNIYSMTDSITNAYFHCLTRRHSSLILLHFSSQHTLIGFGGICDAWSPTFRYI
00000000000000000000000000000000000000000000000000000000000000000000000000000000000000000000000000000000000000000000000000000000000000000000000000000000000000000000000000000000000000000000000000
Finished analyzing Cr-CRHB11. Found 0 sites.

Cr-CRHB6
MAWSVSVGSTSIPQDEDETKQSVITSGISKTKGHNQGHRKHPSKDVTKDIGDGDELMCGVEKKRRLTAEQVNFLETSFSMDLKLEPERKAHLAKQLGIQPRQVAIWFQNRRARWKNQQIEQDYESLKASYEAVVEEKERLLKEHDLALEANKRLQAEIARLTRSLQSYDRNGMSEPKGGTAEQWQIRGNVNQ
000000000000000000000000000000000000000000000000000000000000000000000000000000000000000000000000000000000000000000000000000000000000000000000000000000000000000000000000000000000000000000000000
Finished analyzing Cr-CRHB6. Found 0 sites.

Cp-CPHB-4
MKTQNTSETLGALISICPNTTDEERVSNVETSAMFGLDDECFASEKKRRLSNEQVKALEKYFEVENKLEPERKVKLAQELGLQPRQVAVWFQNRRARSKTKNLERDYGVLKSNYNALKHDFETLKRDNESLLKEIHELKSKLNEDDDSKSVEEEPFVEALELDANSDDVEPDSNQLFGSSDSDSSAILNEDNNNSRSSFLDDHRRKLSKIHGGSSPPSSAKIASEKNGSDESCKRAAAYKPQFVKIEEQHNLFREEDESCTTTFFSDEQAPTLNWYTPDEWN
000000000000000000000000000000000000000000000000000000000000000000000000000000000000000000000000000000000000000000000000000000000000000000000000000000000000000000000000000000000000000000000000000000000000000000000000000000000000000000000000000000000000000000000000000000000000000000
Finished analyzing Cp-CPHB-4. Found 0 sites.

Dc-05624.1
MVSFQDAKRKNPYDGFFMRSYDEEEIGDEEYDEYFQQPEKKRRLKADQIQFLEKSFETDNKLEPERKVQLAKELGLQPRQVAIWFQNRRARWKTKTLEKDYDVLQNSYNSLKADYDNLLAEKEKLKAEVLDLTDKLLLKEDKGSKTVVFDKQKVSAAFQQERVSNDISVGEVLSNSVMDCKQEDHNSVKSDAVDSDSPHYSDEVYSSFMEPVDRSYVFEPAQSDISQDEEDDMGNNLFLPSYHVFSKTEDGSYSDQPSNSSYFGFPVEDHTFGFWGTEL
000000000000000000000000000000000000000000000000000000000000000000000000000000000000000000000000000000000000000000000000000000000000000000000000000000000000000000000000000000000000000000000000000000000000000000000000000000000000000000000000000000000000000000000000000000000000000
Finished analyzing Dc-05624.1. Found 0 sites.

Rc-XP2520B
MAGDKVSDVSNVMTTVLLQNDTLPCEPVWVPASSATIHGAKSMVNFEDVGGEDTMDAPFFQPLVKEENGDEDYDVFLNPPAKKRRLTATQVQFLERNFEVENKLEPERKIQLAKELGLQPRQVAIWFQNRRARFKNKQLEKDYDSLKASYDKLKADYDNLLKENENLKNEFVSLKDKLLAREKGRENFEPFHAINSVNEEPQNSIPMTVSGKDSNAPIVTPKQEDASSAKSDIFDSDSPHSFLEPADSSNVFEPDQSDFSQDEEDDFGRSFLPLPCFSKLYHDPPANSCNFEFCVDDQPFWSWSY
00000000000000000000000000000000000000000000000000000000000000000000000000000000000000000000000000000000000000000000000000000000000000000000000000000000000000000000000000000000000000000000000000000000000000000000000000000000000000000000000000000000000000000000000000000000000000000000000000000000000000000
Finished analyzing Rc-XP2520B. Found 0 sites.

Vv-CAO4102
MDGRKLYGGGSNMAVLLRKETLPSPSELLESFWIPDSSTTFHGSKSVVNFEGVGGDDTKDRPFFQTLHEEENGDEDFEGCFHRPEKKRRLTAGQVQFLERNFEVENKLEPERKNQLAKELGLQPRQVAIWFQNRRARFKTKQLEKDYDSLKASYDSLKADYDCILKEKEKLKTELLLLTDKALIGEKEGEKTKALENISPSHAESQKAIPNRVSEHVPPNAPILFCKQEDASSAKSDVFDSDSPLYTDGNHSSLLEPADSSQIFEPDQSEFSQDEEDNLSKSLIPPLCFPKLEDCSYPDPPANACNLGLPAEEQPFWFWSY
000000000000000000000000000000000000000000000000000000000000000000000000000000000000000000000000000000000000000000000000000000000000000000000000000000000000000000000000000000000000000000000000000000000000000000000000000000000000000000000000000000000000000000000000000000000000000000000000000000000000000000000000000000000
Finished analyzing Vv-CAO4102. Found 0 sites.

Rc-XP25115
MANASAGSGAGGSGSNFSVLLQSQRGACAASQPLDAFFLSGSSPSFLGSRSMVSFEDVHQVNGSTRPFFSSFDHEENADDDLDEYFHQPEKKRRLTVDQVQFLEKSFEVENKLEPERKLQLAKDLGLQPRQVAIWFQNRRARWKTKQMEKDYDVLQTSYNSLKADYDALLQEKDRLKAEVNLLTDKLLLKEKEKVNSEVSDKDALSQELSKKPIGDSASEVEVSKASTVAFKQEDISSAKSDIFDSDSPHYTDGVHSSLLEAGDSSYVFEPDQSDVSQDEEDNLSKSLLPPYVFPKLEEADYSDPPASFEDHAFWCWSY
0000000000000000000000000000000000000000000000000000000000000000000000000000000000000000000000000000000000000000000000000000000000000000000000000000000000000000000000000000000000000000000000000000000000000000000000000000000000000000000000000000000000000000000000000000000000000000000000000000000000000000000000000000000
Finished analyzing Rc-XP25115. Found 0 sites.

Vv-CAN8396
MDKVAKNMGTRSARSRSLRSSEFGSYGSLRISLESCKYGEWEGQSRSDASEPKGSRSMLSFEDVRAGKRPDNPFFCQFDHDENGDEDLDEYFHQPEKKRRLTADQVQFLERNFEVENKLEPERKVQLAKDLGLQPRQVAIWFQNRRARWKTKQLEKDFGALQASYNSLKAEYENLLKEKDELKTEVILLTDKLLVKEKERGNLEVSNTDTLSQELPQVVVADSVSEGEVSKVSLVVCKQEDLSSTKSDVFDSDSPHYADGGHSALPEPGDSSYVFEADQSDVSQDEEDNFSKSLLPPSYIFPKLEDVDYPDPPTNPCSFGFPVEDHAFWSWSY
000000000000000000000000000000000000000000000000000000000000000000000000000000000000000000000000000000000000000000000000000000000000000000000000000000000000000000000000000000000000000000000000000000000000000000000000000000000000000000000000000000000000000000000000000000000000000000000000000000000000000000000000000000000000000000000
Finished analyzing Vv-CAN8396. Found 0 sites.

Gm-AAX9867
MDEYFHQPEKKRRLSVEQVKFLEKSFDEENKLEPERMIWLAKELGLQPRQVAIWFQNRRARWKTKQMEKDYDSLQTSYNDLKANYDNLLREKDKLKAEVARLTEKVLGREKNESHLEQAETNGLQEPLHKSLVDSASEGEGSKVTFEACKQEDISSAKSDIFDSSESPQYTDGVHSALLETGDSSYVFEPDRSDVSQDEEDNLSKTLLPHYIFPKLEDVDYSDPPHGSCNFGIPEEDQAIWSWPY
00000000000000000000000000000000000000000000000000000000000000000000000000000000000000000000000000000000000000000000000000000000000000000000000000000000000000000000000000000000000000000000000000000000000000000000000000000000000000000000000000000
Finished analyzing Gm-AAX9867. Found 0 sites.

Mt-ACJ8510
MAGGRVFSNGPANISNINMNILLQNQQQTPRGNSSQQPLDSLFLSSSASFFGSRSMVSFEDVQGRKRRNRSFFGGFDLDENGEDEMDEYFHQSEKKRRLSVDQVQFLEKSFEEDNKLEPERKTKLAKDLGLQPRQVAIWFQNRRARWKTKQLEKDYDSLNDGYESLKTEYDNLLKEKDRLQSEVASLTEKVLEREKQEGKFKQGESETKEFLKEPTINKPLVDSVSEGEGSKLSIVEASNNNNNNNKLEDISSARSDILDCESPRYTDGVLETCDSSYVFEPEYQSDLSQDEEDHNLLPPYIFTKLEDVNYSDPPHNSTSYGFQEEDHHQALWPWSY
0000000000000000000000000000000000000000000000000000000000000000000000000000000000000000000000000000000000000000000000000000000000000000000000000000000000000000000000000000000000000000000000000000000000000000000000000000000000000000000000000000000000000000000000000000000000000000000000000000000000000000000000000000000000000000000000000
Finished analyzing Mt-ACJ8510. Found 0 sites.

Os_07g3932
MDRYGEKQQQQQMFASYVDASLLAASGEVQGERPRARRRRRRGARCVGGGGGGGEVDGGDPKKRRLSDEQVEMLELSFREERKLETGRKVHLASELGLDPKQVAVWFQNRRARHKSKLLEEEFSKLKHAHDAAILHKCHLENEVLRLKERLVVAEEEVRRLRSAAGSHTASGEGGDIMGLGGSGACVAGSPSSSFSTGTCQPPSFGGGDHLGDDDLVYVPEYGGYADNSVVEWFSLYGLI
000000000000000000000000000000001111111111111000000000000000000000000000000000000000000000000000000000000000000000000000000000000000000000000000000000000000000000000000000000000000000000000000000000000000000000000000000000000000000000000000
Os_07g3932	posterior>0.6	33	45	RPRARRRRRRGAR
Finished analyzing Os_07g3932. Found 1 sites.

Os_02g4970
MESGRLIFSTAGSGAGQMLFLDCGAGGGGVGGGAMFHRGARPVLGMEEGGRGVKRPFFTTPDELLEEEYYDEQLPEKKRRLTPEQVHLLERSFEEENKLEPERKTELARKLGLQPRQVAVWFQNRRARWKTKQLERDFDRLKASFDALRADHDALLQDNHRLHSQVMSLTEKLQEKETTTEGSAGAAVDVPGLPAAADVKVAVPDAEEPALEEAAAAFEEQQEQQVKAEDRLSTGSGGSAVVDTDAQLVVGCGRQHLAAVDSSVESYFPGGDEYHDCVMGPMDHAAGGIQSEEDDGAGSDEGCSYYADDAGVLFADHGHHHHHQHADDDEEDGQQISCWWMWN
0000000000000000000000000000000000000000000000000000000000000000000000000000000000000000000000000000000000000000000000000000000000000000000000000000000000000000000000000000000000000000000000000000000000000000000000000000000000000000000000000000000000000000000000000000000000000000000000000000000000000000000000000000000000000000000000000000000
Finished analyzing Os_02g4970. Found 0 sites.

Os_08g3758
MRSPAALLPVVADGGGGVGVEEEMDVDEDMAMCGGRGGGGGEKKRRLSVEQVRALERSFETENKLEPERKARLARDLGLQPRQVAVWFQNRRARWKTKQLERDYAALRQSYDALRADHDALRRDKDALLAEIKELKGKLGDEDAAASFSSVKEEEDPAASDADPPATGAPQGSSESDSSAVLNDAEILPHKPAPAAAADAAASEETEAVVTGAALLHHAEVFFHGQLLKVDDDEAAFLGDDGAACGGFFADEHLPSLPWWAEPTEQWTT
00000000000000000000000000000000000000000000000000000000000000000000000000000000000000000000000000000000000000000000000000000000000000000000000000000000000000000000000000000000000000000000000000000000000000000000000000000000000000000000000000000000000000000000000000000
Finished analyzing Os_08g3758. Found 0 sites.

Os_03g0745
MASNGMASSPSSFFPPNFLLHMAQQQAAPPHDPQEHHHHHHHGHHGHHHEQQQQQQHHHHLGPPPPPPPHPHNPFLPSSAQCPSLQEFRGMAPMLGKRPMSYGDGGGGGDEVNGGGEDELSDDGSQAGEKKRRLNVEQVRTLEKNFELGNKLEPERKMQLARALGLQPRQVAIWFQNRRARWKTKQLEKDYDALKRQLDAVKAENDALLNHNKKLQAEIVALKGREAASELINLNKETEASCSNRSENSSEINLDISRTPPPDAAALDTAPTAHHHHHGGGGGGGGGGGMIPFYTSIARPASGGGVDIDQLLHSSSGGAGGPKMEHHGGGGNVQAASVDTASFGNLLCGVDEPPPFWPWPDHQHFH
000000000000000000000000000000000000000000000000000000000000000000000000000000000000000000000000000000000000000000000000000000000000000000000000000000000000000000000000000000000000000000000000000000000000000000000000000000000000000000000000000000000000000000000000000000000000000000000000000000000000000000000000000000000000000000000000000000000000000000000000000000
Finished analyzing Os_03g0745. Found 0 sites.

Os_04g4581
MNGRTQLASWARIAMDRGDHHHLQQQHQFLMPPPAPVVPPQLCMPAMMADEQYMDLGGGGAAAAPGRGGAGERKRRFTEEQIRSLESMFHAHHAKLEPREKAELARELGLQPRQVAIWFQNKRARWRSKQLEHDYAALRSKYDALHSRVESLKQEKLALTVQLHELRERLREREERSGNGGAATTAASSSSCNGSGSEEVDDDDDKRNAAAGCLDLEPPESCVLGGATCATPADVSVESDQCDDQLDYDEGLFPESFCATPELWEPWPLVEWNAVA
000000000000000000000000000000000000000000000000000000000000000000000000000000000000000000000000000000000000000000000000000000000000000000000000000000000000000000000000000000000000000000000000000000000000000000000000000000000000000000000000000000000000000000000000000000000000
Finished analyzing Os_04g4581. Found 0 sites.

Os_10g2650
MRPAMASNGAAAGAMAPFFPPNFLLQMQQPLPLHHQHLQDHAHGGHGGHHLLPPPPPSLSPFLPDLAMDAPPPPMYEASGGDGGGGGAASEDEEDGCGGGGGGGGGEKKRRLSVEQVRTLERSFESGNKLEPERKAQLARALGLQPRQVAIWFQNRRARWKTKQLEKDFDALRRQLDAARAENDALLSLNSKLHAEIVALKGGAAAAGGGGSSCRQEAASELINLNVKETEASCSNRSENSSEINLDISRPAPPPPPPPANESPVNRGIPFYASIGRGGAGGVDIDQLLLRGGHSPSPAAVTTPPPPKMELGITGNGGGADAAAAGAGSFGGLLCGAVDEQPPFWPWADGHHHFH
0000000000000000000000000000000000000000000000000000000000000000000000000000000000000000000000000000000000000000000000000000000000000000000000000000000000000000000000000000000000000000000000000000000000000000000000000000000000000000000000000000000000000000000000000000000000000000000000000000000000000000000000000000000000000000000000000000000000000000000
Finished analyzing Os_10g2650. Found 0 sites.

Os_02g4333
MESDCQFLVAPPQPHMYYDTAAAAVDEAQFLRQMVAAADHHAAAAGRGGGDGDGGGGGGGGGERKRRFTEEQVRSLETTFHARRAKLEPREKAELARELGLQPRQVAIWFQNKRARWRSKQIEHDYAALRAQYDALHARVESLRQEKLALADQVDELRGKLNERQDQSGSCDGGGAEGDDDDKRNSVMNASSSGLVEEDYVSCLAVPVVDVSEDGSAACGGSSYEYDHHLDYLGGGQLPDPFCGMPDLWEIWPMVEWNAVA
000000000000000000000000000000000000000000000000000000000000000000000000000000000000000000000000000000000000000000000000000000000000000000000000000000000000000000000000000000000000000000000000000000000000000000000000000000000000000000000000000000000000000000000
Finished analyzing Os_02g4333. Found 0 sites.

Os_09g2118
MCSMDDYSGRLVFSSAGAAPPCSAAGAGGGQMLLFGGHGGFVGGSPVMEEAELRRRRRKRPFLTTTHDELELQMEDLVDELYGVDEQGSSSAAARKRRLTAEQVRALERSFEEEKRKLEPERKSELARRLGIAPRQVAVWFQNRRARWKTKQLELDFDRLRAAHDELLAGRTALAADNESLRSQVILLTEKLQANGKSPSPSPAPAEQTAVPAAPESAKSFQLEEGRRLYDAAGSTTTTNGGGGGVAMPAARVAAARAASNDSPESYFAGARSPPSSSEDDCGGAGSDDDYPSSSVLLPVDATLVGDAFEHAVAATVAADEEAPLNSWEWFWN
000000000000000000000000000000000000000000000000000001111111000000000000000000000000000000000000000000000000000000000000000000000000000000000000000000000000000000000000000000000000000000000000000000000000000000000000000000000000000000000000000000000000000000000000000000000000000000000000000000000000000000000000000000000000000000000
Os_09g2118	posterior>0.6	54	60	RRRRRKR
Finished analyzing Os_09g2118. Found 1 sites.

Pp_Pphb1
MHVRNDSSGSSLVAMLASCSPAAAVQAQPGGGGMEDTVSCGQKRPYYSTIEASGEDPGEEDVGDDCIQQSKKRRLTFDQVRSHEKNFEIENKLEPERKMQLANELGLQPRQVAVWFQNRRARWKTKQLERDYEVLTLDYNRLKSEFEAVLQEKQELQDEMECLTEKIQTAIPNSADPILEKRKRIISMSQPSSLKTFEGPVKSERIAAEANGRNDALTPCKEEGSKEEGSKETSSDSISQVKYLTRTAFVLWIAARFSHCPIV
00000000000000000000000000000000000000000000000000000000000000000000000000000000000000000000000000000000000000000000000000000000000000000000000000000000000000000000000000000000000000000000000000000000000000000000000000000000000000000000000000000000000000000000000
Finished analyzing Pp_Pphb1. Found 0 sites.

Pp_Pphb5
MAITSMGHYSGQNEVFTGNGNTSDSFAAMIGPCSPHVDLQALRRSGGGLGDDGQSQGGGQKRRYFASYDAPKMEDGPEDADEGTEDGTGNGSQLEKKRRLTIEQVRSLEKNFEAENKLEPERKMRLAKELGLRPRQVAIWFQNRRARWKTKQLERDYETLESDYKRLKADYEQVLSEKNHLKAEFTCVDSNMFALCLESIQTPERDRHVSDSDARQLNSRSSPTVDISRVKDEISGSTDGNSSDIVDADSPRTTNSSRKSVIQSSDFPPESLMGHPQLLDTYPEEKIRLDTAVKLEDNFHEDQSCNYLLLHLDQQSGVLPWWDWP
0000000000000000000000000000000000000000000000000000000000000000000000000000000000000000000000000000000000000000000000000000000000000000000000000000000000000000000000000000000000000000000000000000000000000000000000000000000000000000000000000000000000000000000000000000000000000000000000000000000000000000000000000000000000000
Finished analyzing Pp_Pphb5. Found 0 sites.

Pp_Pphb7
MVVPSLPAFGGQNAMLRRNIDNNTDTLISLLQGSCSPRVSMQQVPRSSESLENMMGACGQKLPYFSSFDGPSVEEQEDVDEGIDEFAHHVEKKRRLSLEQVRSLERNFEVENKLEPERKMQLAKELGLQPRQVAVWFQNRRARWKTKQLERDYETLKKAYDRLKADFEAVTLDTSALKAEVSRLKGISNDDVKPAEFVQGKCDTTSHPASPAQSERSDIVSSRNRTTPTIHVDPVAPEEAGAHLTIELG
000000000000000000000000000000000000000000000000000000000000000000000000000000000000000000000000000000000000000000000000000000000000000000000000000000000000000000000000000000000000000000000000000000000000000000000000000000000000000000000000000000000
Finished analyzing Pp_Pphb7. Found 0 sites.

Pp_Pphb9
MAVASLSSYSGQNFKLMRNIGSNTNSLVAMLQGSCSPRIASNQVPRSMGSPKDMTKVCGQKRPFYPTIDRRSVEEPDDDDEGADEFSLRSEKKRRLSFDQVQSLERSFELENKLEPERKLQLAKELGLQPRQVAVWFQNRRARWKIKQLERDYGALAKDYNRLKEEFEAVSRDRNGYKAEVNLLKGIRNDDPDSPITTPIRCLSETMHHPASPAQSEKSDIISCRNCASPSIDVNPVPSKEAGVTGTMSPDCNSSNTIDADSPLTSHSTTSWRSLYTRMAQTDKAPWGAQHTQFPPESFAGPNFPHPCADQSLAAAVAGARVKIHNLGADQAFVASRMEEQTILTNWWDWD
000000000000000000000000000000000000000000000000000000000000000000000000000000000000000000000000000000000000000000000000000000000000000000000000000000000000000000000000000000000000000000000000000000000000000000000000000000000000000000000000000000000000000000000000000000000000000000000000000000000000000000000000000000000000000000000000000000000000000
Finished analyzing Pp_Pphb9. Found 0 sites.

Pp_sca_65b
MAMAATGLSSFGGQNVMLMRNDMGSSNSLVAMLNSCNPHVSFQVSRLGGGLEDAIAGCGQKRPFFPTFGNGPGEEPEDGDDGGDDGSQPVEKKRRLSFDQVRSLERSFEVENKLEPERKMQLAKELGLQPRQVAVWFQNRRARWKTKQLERDYEMLNSGYIKLKADFETALREKDVLKAEVQRLSGKTSPQDTEESPKLGKKPYNLAITKDHHHTRSSPTMTVCSTPKLEVEKTSTSSGSNSSDLLDADSPHTSDSNPSDEEKLACCSQFPPPESLVGPLGVDDDVNASQQSFPVKLEEGCHAFQVDPNCGYFFAPAVEQSVLPWWDWP
00000000000000000000000000000000000000000000000000000000000000000000000000000000000000000000000000000000000000000000000000000000000000000000000000000000000000000000000000000000000000000000000000000000000000000000000000000000000000000000000000000000000000000000000000000000000000000000000000000000000000000000000000000000000000000
Finished analyzing Pp_sca_65b. Found 0 sites.

Pp_sca_31
MAEPTPNSRACNEDPDQKERKAGWVEEEERKEKEGEEARGEKKKKEVKREGSGRKGEKEKRKRGSRGVDLRESPTKYIKYRELIYARILSSIQDFDKACLLQRGFCAASVQSQTCSTVYALLSCALFVSERAYICGMSKRDSRCSWYKKNRRSRDWSDRKVQCEDVLPRQCWDSPSYSGTIPKQQPALLAVQGVYNPSTTWLEMANNISRGGFGHGSSNVMLVRNESSTDTLVAMLASCSPAALQENHYGLIRVTLLQHSEKSERRSTMRQLAVVMTRYHVCNWPGSYFSVRYSLLVIWSVCAISKYVTEVMQCAVQRGGGGLEDALVSSGQKRSFFPTFEASGEDAGDEDLGDDCTHNVEKKRRLTFDQVRSLERNFEVENKLEPERKMQLAKELGLQPRQVAVWFQNRRARWKTKQLERDYEVLTSDYNRLKSEFEAVLQEKQELQGEIECLTGKLQISSQPGPVDGAPEKPSKRLSKAVPSQLSPPKTSSEACVKSERKPSDPNASSNDDKEEGSRATSSDSISSEILDADSPRTTEKFNTDLAAEVPLDSNIIHVSDHLCDHMLYPQACQRISVKLEDGSFRDESCNYILSQLDEERELYCKWSDTMATPCTAFGWRCHQSGALPLNRIRQPGADTISSRAPTKGLGWKSVISVQQMKTWTLVAGLGTSTPYTGHRTSSEGSFHNWGLVSDLFITVTIFLIISQLGGRCVGLQRNNAVRPFLTRPHSNIMAHDSEALLARSSTSCTLS
00000000000000000000000000000111111111111111111111111111111111111100000000000000000000000000000000000000000000000000000000000000000000000000000000000000000000000000000000000000000000000000000000000000000000000000000000000000000000000000000000000000000000000000000000000000000000000000000000000000000000000000000000000000000000000000000000000000000000000000000000000000000000000000000000000000000000000000000000000000000000000000000000000000000000000000000000000000000000000000000000000000000000000000000000000000000000000000000000000000000000000000000000000000000000000000000000000000000000000000000000000000000000000000000000000000000000000000000000000000000000000000000000000000000000000000000000000000000000000000000000000000000000000000000000000000
Pp_sca_31	posterior>0.6	30	66	RKEKEGEEARGEKKKKEVKREGSGRKGEKEKRKRGSR
Finished analyzing Pp_sca_31. Found 1 sites.

Pp_sca_34
MEQNLATETHKALETNPPNWKCVRLEIFPAPAHLGDDRQGKFRNCIAPVEAGEHLVDAVSETPVVMRQHRAVYAGMFLRHWSGERGIVSASVVLSKFGFRESVLLKNRASVLAGLERYTHARPWCRVQARRLQETTGSQSARLNGLGMIAGPNALARSALVKILSDAADRSENMAVASLGPYVGQNLNMLLQHKDQHADTLIAMLGSRSPQMSLQQVPRSLEDLEDMNAGCVLKRPYYTAYENPSSLETDYADDGCDEFSHRVEKKRRLSFDQVRSLERNFEVENKLEPERKMQLAKELGLQPRQVAVWFQNRRARWKIKQLECDYDALTQDYNRLKNDFDAALRDKKKLKNEVNRLKGIAPEVPKNVDAPKLKHFKGQPVSPAHSEKSDIVSSKTHPTPTIDVLPIADQESTEHRFKRTMSYDSNSSDVMDAESPRTADSSNPSTLVDASWAQYHNPQFPPENYVGPISNLHLADGDMVSPQVKLEEMAGFPTDQAFLLSQLENQTILPNWWDWA
000000000000000000000000000000000000000000000000000000000000000000000000000000000000000000000000000000000000000000000000000000000000000000000000000000000000000000000000000000000000000000000000000000000000000000000000000000000000000000000000000000000000000000000000000000000000000000000000000000000000000000000000000000000000000000000000000000000000000000000000000000000000000000000000000000000000000000000000000000000000000000000000000000000000000000000000000000000000000000000000000000000000000000000000000000000000
Finished analyzing Pp_sca_34. Found 0 sites.

Pp_sca_77
STKVSPLSTVRLRHRDPTTFRHEGCTKDALTRRLVIAVGITISEGLRRSLMNAVGSSAKSDAATVRRAGSRKRCESVYPRNRQRGVLRKSDIGDAYLPYLTKCPLTHCAVQRADGSLEDAVTSFDKKRPFCAAFEASGEDPAEEEIGDDFTQQVEKKRRLTFDQVRSLEYNFEIENKLEPERKMQLAKELGLQPRQVAVWFQNRRARWKTKQLERDYEVLNLDYNRLKKEFDAVIQEKQELQDAVKTLKEKSPMPQPSPAGNPQEKLKKPKTATQPSPPRTSEAPVKLERTSAAHKARNGDLTRPHVGAGLRVTFSSDSLSSEILNADSPHTTSDSVSLPSLDQITTDGLISGNSMVDSS
000000000000000000000000000000000000000000000000000000000000000000000000000000000000000000000000000000000000000000000000000000000000000000000000000000000000000000000000000000000000000000000000000000000000000000000000000000000000000000000000000000000000000000000000000000000000000000000000000000000000000000000000000000000000000000000000000000000000000000000000
Finished analyzing Pp_sca_77. Found 0 sites.

Pp_Pphb2
MTVRDSGSASCREAGSRGRAARGATTAVIKVVVVAAATAAAPGGWLAGWLAGRFVNCRRLELAEEQFRGGDVEICHCCNRSRLAGITGSMRELPSAAMLGQPRLFRQQPDLSEVQGVFNPSTARLDMASNVGRGGYSRGGSNVVPVRNDSSTDTLVAMLASCSPVALQVQRTGGSLEDAVVSCGQKRSFFPLFEASREDAGDEDLGDDCTHNVEKKRRLTFDQVRSLELNFEVENKLEPERKMQLAKELGLQPRQVAVWFQNRRARWKTKQLERDYEVLTLDYNRLKSEFEAVLQEKQELQGEHIVNFGQMECLTGRLQTSPQLASGDGVSEKPSKKSSKAVASQLSLQKMVSEECVKLESKPQDPNDSSNDDKEEGSRATSSDSISSGILDADSPLTTEMITTTTLPHISIHVAAEMPLSSNIINMSDNLCNQMLSPHACQQISVKLEDGSSQDESSSNYILTQLDEERGLPWHYHRQHNRFVRSGAWWSRCSAESLDLLSLPDYSAFVL
0000000000000000000000000000000000000000000000000000000000000000000000000000000000000000000000000000000000000000000000000000000000000000000000000000000000000000000000000000000000000000000000000000000000000000000000000000000000000000000000000000000000000000000000000000000000000000000000000000000000000000000000000000000000000000000000000000000000000000000000000000000000000000000000000000000000000000000000000000000000000000000000000000000000000000000000000000000000000000000000000000000000000000000000000000000
Finished analyzing Pp_Pphb2. Found 0 sites.

Pp_pphb6
MAITSMGGYPCQSAMQQLIRNESSSDSLAAILTPCSPHVGLQAPPHVGGSLEDAVLVASEGSRQKRPFFATYDAPTVEDGSVEDDEGADDSQGASQLEKKRRLTFDQVRSLERNFEMENKLEPERKMQLAKELGLRPRQVAVWFQNRRARWKTKQLERDYEALAADYKSLKHDYDLVLAEKNNLKAEVQRLSGKAPTSPCADGNQIVAGESAQTPEVDVETSELVARQHTSRSTPTVDVSLACVKDKDFETSGCTDGNSSDVLDADSPRTTDSSSLSAMSDHDQLIYSHEIPPPESFMGLSGMLHDVTVKLEEGSGHGFHDDNSSNYFLLHLEDQAGVLPWWDWP
000000000000000000000000000000000000000000000000000000000000000000000000000000000000000000000000000000000000000000000000000000000000000000000000000000000000000000000000000000000000000000000000000000000000000000000000000000000000000000000000000000000000000000000000000000000000000000000000000000000000000000000000000000000000000000000000000000000
Finished analyzing Pp_pphb6. Found 0 sites.

Pp_Pphb8
MAALGRAGETMSMTATGGVQFALVYDCESGRNCCLPQFDHLKARQMSSLNDFSSSGGGLEEEATGRGQKRPHYPISDKGPGEEPEEGDDCCYDGAHPMEKKRRLSFEQVRSLERNFEMEIKLEPDRKMKLAKELGLQPRQIAVWFQNRRARWKTKQLERDFELLNSGYSKLKRDFEKVLEEKDVLKAELVRLSAKIIPKDSQSVDFSQSEKDSHCKPTANDPAKSDKLKESKPATPKDNQSTRSSPTTVVCSATTLEAEITSTSSGSNSSDLLDADSPRTTDSNPREEQLANYCGQLLPENFVGHLTVEEAVNTSQKVYSVKLEDGCHHFQVDATIFFLGGIGRNRGIQIVPLRHFFPLDLG
00000000000000000000000000000000000000000000000000000000000000000000000000000000000000000000000000000000000000000000000000000000000000000000000000000000000000000000000000000000000000000000000000000000000000000000000000000000000000000000000000000000000000000000000000000000000000000000000000000000000000000000000000000000000000000000000000000000000000000000000000
Finished analyzing Pp_Pphb8. Found 0 sites.

Pp_sca_65a
MAVVSLGPYGGQSLNMLMQRNDHRADTLVAMLGSCSPHMALQQVPRSLGDLEDMSAGCGQKRPYYAAYENHSSEEPEDVDEGVDEFSHHVEKKRRLSFDQVRSLERNFEVENKLEPERKMQLAKELGLQPRQVAVWFQNRRARWKIKQLERDYETLTQDYNRLKSDFEAVLKDKKNLKDEPASPAQSEKSDIVTSKVRSTPTIDVLPGAAKEPNERSVKRTMSSDSYSSDVMDAESPRTGDSSNPNLPTDAPWVQYHHPQFPPESFVGPTPNPQLAGVGDTLSLQVKLEEMAGFPTDQAFLLSQLENQTVLPNWWDWA
000000000000000000000000000000000000000000000000000000000000000000000000000000000000000000000000000000000000000000000000000000000000000000000000000000000000000000000000000000000000000000000000000000000000000000000000000000000000000000000000000000000000000000000000000000000000000000000000000000000000000000000000000000
Finished analyzing Pp_sca_65a. Found 0 sites.

Pp_sca_28
MAATSLGSFGGQNVILVRNDMRGSDSMLAMLTSCNPVLGFQGEFAMAIVRDPCGPIRVVSLGVLLCCGDRVWGNEDCRGIGVYSWLAKCLIEDVFSVVISAVPRSGGGLEDAIAGCGQKRLFYPTFENSPVEETEDGDDGGDEGRVEKKRRLTFDQVRSLERNFEMENKLEPERKMQLAKELGLQPRQVAVWFQNRRARWKTKQLERDYEVLNSGYLKLKVEFETALREKDFLKAEVQRLSGKTSSQDSQGCQSPADPSQCESETTCSDKTKPDIAVSLKDHYARSSQTVDVVSSAHKLTNGDSKEMSTSSGSNSSDLLDTDSTRVSDSCYLSRIQDEQLAGYSSNQLPPESFVGPNLLHGDDAEPFCGRDVAQQVNFPVKLEDASHFQMPDIPNCIYFLPQIVSEQSVLPCHIVVELAL
000000000000000000000000000000000000000000000000000000000000000000000000000000000000000000000000000000000000000000000000000000000000000000000000000000000000000000000000000000000000000000000000000000000000000000000000000000000000000000000000000000000000000000000000000000000000000000000000000000000000000000000000000000000000000000000000000000000000000000000000000000000000000000000000000000000000000000000000000000000000
Finished analyzing Pp_sca_28. Found 0 sites.

Pp_sca_154
MIPRSHDFFIKDDILAKKITLVSTIVTVESTVARRNEKQHRGPVRRGSGSHLFLRCVNPVPTDVSPVCHVAYHPSVCNCSEELDSFPSSLNQESAIHYVVKKITSFSSTIQDASSQNSKSTKSALFRMYTTTEKPQFSETGGMRLHKASSHLYSKTCRLRDDTLASIFHNFNDAELVSLKCVSAMKCCHKVGNEERFGRKEVSGVVTIVPLGAQGKCEDLRRQCWDAKTFSSVFSGTTWIGMASTVSGYGGPNVMLVRNESSTDTLVAMLASCSSVQLQVQLAGGGLEDAVASCSQKRPYYSSFEASGEDPGDEEIEDCTQQVEKKRRLTFDQVRSLEKNFEIENKLEPERKLQLAQELGLQPRQVAVWFQNRRARWKTKQLERDYEVLSLDYNQLKNKFDDVVQEKQQLQEEMDCLRGKLPTPQPSSVLGAKEQSKKLKTASQPSPPKMSEASVKLEQICTEHTASYDALVPFLEGDSSFESSDSMSSEIVNADSPRTSDSISLVPLNEFTTYPHIPTDSMVDSSIIHMSDSICDQMLSPIDCHRISVKLEDGSFQDESCNYMLSQLDEERGLPWWDWP
0000000000000000000000000000000000000000000000000000000000000000000000000000000000000000000000000000000000000000000000000000000000000000000000000000000000000000000000000000000000000000000000000000000000000000000000000000000000000000000000000000000000000000000000000000000000000000000000000000000000000000000000000000000000000000000000000000000000000000000000000000000000000000000000000000000000000000000000000000000000000000000000000000000000000000000000000000000000000000000000000000000000000000000000000000000000000000000000000000000000000000000000000000000000000000000000000000
Finished analyzing Pp_sca_154. Found 0 sites.

Pp_sca_35
MAISSTGYYSGQNEMFMRDESTSNSLAAMLSPCLPQVDLQARRYGGGNLEDDGRVQGVGQKRPSFATNDSTTVEDGAEDGDEGTASASHLEKKRRLTLDQVRSLERNFEVENKLEPDRKMQLAKELGMRPRQVAVWFQNRRARWKTKQLERDYETLEAGFKRLKADYELVLDEKNYLKAEQLQRLSGDTLGYKQGDDNQGAESSKIPERDLDVSISVARQHNARASPTVDTSLAKEETRGSTDGSSSDIVDADSPRSTDSSRISAIQSHDFPPESFMVHPELLQIYSEETLHPDSAVKLEDGFHEDQSCNYLLLHLDHQSGVLPCGTPGLVVGLAMVGLSSGAELQSDERIGKQNKTKPKPK
00000000000000000000000000000000000000000000000000000000000000000000000000000000000000000000000000000000000000000000000000000000000000000000000000000000000000000000000000000000000000000000000000000000000000000000000000000000000000000000000000000000000000000000000000000000000000000000000000000000000000000000000000000000000000000000000000000000000000000001111111
Pp_sca_35	posterior>0.6	356	362	KTKPKPK
Finished analyzing Pp_sca_35. Found 1 sites.

Pp_sca_143
MLQLLCNDSSSDSLTAELAPCFLQVGLQAPLHVGVSLEDTIVQGSGHKRPFHDACDTPTGEDGSAEDDEGGDDSPTGSHNEKKRRLTLDQVRSLETSFEVVNKLEPEKKMQLAKELGLRPRQVAVWFQNRRARWKTKQLERDYETLAADYKTLMADYEHVVEERNCLRAEVVRLTGETPPSPQTDRNKSVNDRAPQTPEREVVISGAVARQRTSRISSTVDISLVCAKDQDSETNGLNDGNSGDVVNADSPRISDCSSPTSMPDQEQLIHSPEFPPPKSFGDLDHLLHELHHDVPMKLEDESGHCLHDDQSCNYLLFHPEEQTCVLPCPFVRPPLSRNPNYRSRSWSMDEQRMRLRRRERMRVGPKKYSTEEQDSRFGLLRKSLQEENSWIDDGTSPIANRSSRNICLDMEHHHPIFRSLDFHSLHMGFLFLCLDQRPLRHCKAQREVASKENCADCGEYAQPSQGAIAENLSLNLNCKPQTPAPFTRLRFKEPGDYRILLSKINATLNHLCAAFHRAWLASQNSCIAGIYKLNGSNQWHH
0000000000000000000000000000000000000000000000000000000000000000000000000000000000000000000000000000000000000000000000000000000000000000000000000000000000000000000000000000000000000000000000000000000000000000000000000000000000000000000000000000000000000000000000000000000000000000000000000000000000000000000000000000000000000000000000000000000000000000000111111100000000000000000000000000000000000000000000000000000000000000000000000000000000000000000000000000000000000000000000000000000000000000000000000000000000000000000000000000000000000
Pp_sca_143	posterior>0.6	356	362	RRRERMR
Finished analyzing Pp_sca_143. Found 1 sites.

===================================================
Analyzed 178 proteins.
16 sites were found.
Input file : 
Threshold used : 0.6.
===================================================
